# Supplementary material for: Alternative Transcription at Venom Genes and Its Role as a Complementary Mechanism for the Generation of Venom Complexity in the Common House Spider
Source: Front Ecol Evol. Author manuscript; Available in PMC 2019 Aug 20. (PMC6700725; doi:10.3389/fevo.2019.00085)
Supplement: STable1 [file NIHMS1042230-supplement-STable1.XLSX]

## Sheet: Table_S1.txt
Table S1.1. Protein groups identified in venom by MS. Transcript IDs corresponding to the identified protein or proteins are shown with BLAST homology. % coverage and number of exclusive peptides are averages for three technical replicates.
BLAST IDs in bold indicate a probable toxin prediction, and in italics a possible prediction, from ClanTox. Highlighted BLAST IDs indicate a novel family of putative toxins from Gendreau et al. 2017
Group	Length	MW	% coverage	# excl. uniq.peptides	Transcripts						evalue	ID
1	1267	142	2.89	3	aug3.g10197.t1						0	XP_015916629.1 PREDICTED: alpha-latrotoxin-Lt1a-like [Parasteatoda tepidariorum]
2	575	64	8.41	0.33	aug3.g10783.t1	aug3.g10783.t2					3.1e-191	ENN77900.1 hypothetical protein YQE_05577, partial [Dendroctonus ponderosae]
3	111	12	38.4	4.33	aug3.g11006.t1						2.5e-44	XP_015930837.1 PREDICTED: uncharacterized protein LOC107457239 [Parasteatoda tepidariorum]
4	1224	139	11.13	0.33	aug3.g11137.t1						0	XP_015918647.1 PREDICTED: alpha-latrocrustotoxin-Lt1a-like [Parasteatoda tepidariorum]
5	1065	122	21.37	7.67	aug3.g1193.t1						0	XP_015925317.1 PREDICTED: alpha-latrocrustotoxin-Lt1a-like [Parasteatoda tepidariorum]
6	1372	156	37.27	66	aug3.g13018.t1						0	XP_015906122.1 PREDICTED: alpha-latroinsectotoxin-Lt1a-like [Parasteatoda tepidariorum]
7	1011	114	46.53	35.67	aug3.g13261.t1						0	XP_015906472.1 PREDICTED: alpha-latrocrustotoxin-Lt1a-like [Parasteatoda tepidariorum]
8	744	85	8.42	6.67	aug3.g13572.t1						3e-178	XP_015907063.1 PREDICTED: leucine-rich repeat and immunoglobulin-like domain-containing nogo receptor-interacting protein 3 isoform X3 [Parasteatoda tepidariorum]
9	1017	115	51.1	11.33	aug3.g14212.t1						0	XP_015908307.1 PREDICTED: alpha-latrocrustotoxin-Lt1a-like [Parasteatoda tepidariorum]
10	972	110	29.7	6	aug3.g14214.t1						6.9e-300	XP_015908309.1 PREDICTED: alpha-latrocrustotoxin-Lt1a-like [Parasteatoda tepidariorum]
11	1017	115	56.83	43	aug3.g14215.t1						0	XP_015908315.1 PREDICTED: delta-latroinsectotoxin-Lt1a-like [Parasteatoda tepidariorum]
12	1174	132	32.33	10.67	aug3.g14216.t1						0	XP_015908316.1 PREDICTED: alpha-latrocrustotoxin-Lt1a-like [Parasteatoda tepidariorum]
13	1012	114	57.7	16	aug3.g14218.t1						0	XP_015908308.1 PREDICTED: delta-latroinsectotoxin-Lt1a-like [Parasteatoda tepidariorum]
14	623	72	25.03	16	aug3.g15923.t1						2.7e-188	XP_015910201.1 PREDICTED: receptor-type tyrosine-protein phosphatase T-like [Parasteatoda tepidariorum]
15	113	13	28.3	2	aug3.g16521.t1						6.8e-58	XP_015911377.1 PREDICTED: uncharacterized protein LOC107442342 isoform X1 [Parasteatoda tepidariorum]
16	1014	116	46.77	14.33	aug3.g16830.t1						0	XP_015925317.1 PREDICTED: alpha-latrocrustotoxin-Lt1a-like [Parasteatoda tepidariorum]
17	2631	297	7.77	16	aug3.g18022.t1						0	XP_015914379.1 PREDICTED: delta-latroinsectotoxin-Lt1a-like [Parasteatoda tepidariorum]
18	188	22	10.62	1	aug3.g18102.t1						1.8e-62	XP_015914501.1 PREDICTED: uncharacterized protein LOC107444792 [Parasteatoda tepidariorum]
19	1282	144	4.5	1.33	aug3.g18419.t1						0	XP_015915854.1 PREDICTED: alpha-latrotoxin-Lt1a-like [Parasteatoda tepidariorum]
20	442	50	5.88	1	aug3.g19326.t1						1.2e-60	XP_015916143.1 PREDICTED: uncharacterized protein LOC107446098 isoform X1 [Parasteatoda tepidariorum]
21	826	94	15.17	0.33	aug3.g20110.t1						0	XP_015918646.1 PREDICTED: alpha-latrocrustotoxin-Lt1a-like [Parasteatoda tepidariorum]
22	1035	118	39.77	31.33	aug3.g20112.t1						0	XP_015918647.1 PREDICTED: alpha-latrocrustotoxin-Lt1a-like [Parasteatoda tepidariorum]
23	883	100	12.23	1.33	aug3.g20201.t1						1.3e-132	XP_008189096.1 PREDICTED: uncharacterized protein LOC103311285 [Acyrthosiphon pisum]
24	708	81	42.7	6	aug3.g20785.t2						0	XP_015920492.1 PREDICTED: membrane metallo-endopeptidase-like 1 [Parasteatoda tepidariorum]
25	66	7	27.23	1.67	aug3.g22254.t1						5.3e-10	XP_015911317.1 PREDICTED: uncharacterized protein LOC107442302 [Parasteatoda tepidariorum]
26	407	47	19.3	9	aug3.g231.t1						1.9e-235	XP_015922490.1 PREDICTED: hyaluronidase-like [Parasteatoda tepidariorum]
27	406	46	10.3	3	aug3.g24072.t1						3.6e-117	XP_015927369.1 PREDICTED: uncharacterized protein LOC107454635 [Parasteatoda tepidariorum]
28	1258	143	41.27	40	aug3.g25578.t1						0	XP_015914299.1 PREDICTED: delta-latroinsectotoxin-Lt1a-like [Parasteatoda tepidariorum]
29	1145	130	8.65	5	aug3.g25581.t1						0	XP_015914306.1 PREDICTED: uncharacterized protein LOC107444605 [Parasteatoda tepidariorum]
30	1023	116	22.53	18	aug3.g25582.t1						0	XP_015914306.1 PREDICTED: uncharacterized protein LOC107444605 [Parasteatoda tepidariorum]
31	1106	125	40.7	51.33	aug3.g25586.t1						0	XP_015914492.1 PREDICTED: delta-latroinsectotoxin-Lt1a-like [Parasteatoda tepidariorum]
32	1156	131	12.63	10	aug3.g25590.t1						0	XP_015914317.1 PREDICTED: delta-latroinsectotoxin-Lt1a-like [Parasteatoda tepidariorum]
33	1147	130	22.9	17	aug3.g25591.t1						0	XP_015914512.1 PREDICTED: delta-latroinsectotoxin-Lt1a-like [Parasteatoda tepidariorum]
34	1154	130	2.63	0.33	aug3.g25592.t1						0	XP_015914375.1 PREDICTED: delta-latroinsectotoxin-Lt1a-like [Parasteatoda tepidariorum]
35	1159	131	2.88	0.33	aug3.g25593.t1						0	XP_015914375.1 PREDICTED: delta-latroinsectotoxin-Lt1a-like [Parasteatoda tepidariorum]
36	1160	131	4.34	0.33	aug3.g25594.t1						0	XP_015914354.1 PREDICTED: delta-latroinsectotoxin-Lt1a-like [Parasteatoda tepidariorum]
37	1169	132	4.68	1	aug3.g25595.t1						0	XP_015914375.1 PREDICTED: delta-latroinsectotoxin-Lt1a-like [Parasteatoda tepidariorum]
38	625	72	41.73	11.33	aug3.g26249.t1						0	XP_015904862.1 PREDICTED: uncharacterized protein LOC107437389 [Parasteatoda tepidariorum]
39	1016	115	19.83	4	aug3.g26321.t1						0	XP_015905383.1 PREDICTED: alpha-latrocrustotoxin-Lt1a-like [Parasteatoda tepidariorum]
40	1042	119	4.51	3.33	aug3.g26326.t1	MSTRG.15151.1					0	XP_015905387.1 PREDICTED: delta-latroinsectotoxin-Lt1a-like [Parasteatoda tepidariorum]
41	121	14	33.6	3.67	aug3.g2930.t1						1.1e-58	XP_015920901.1 PREDICTED: uncharacterized protein LOC107449770 [Parasteatoda tepidariorum]
42	350	38	9.13	2.33	aug3.g4827.t1						7.2e-199	XP_015924507.1 PREDICTED: peptidyl-glycine alpha-amidating monooxygenase A-like [Parasteatoda tepidariorum]
43	1067	122	43.27	11.67	aug3.g5236.t1						0	XP_015915844.1 PREDICTED: alpha-latrocrustotoxin-Lt1a-like [Parasteatoda tepidariorum]
44	1424	160	2.27	1	aug3.g5657.t1	aug3.g5657.t2					0	XP_013777348.1 PREDICTED: low-density lipoprotein receptor-related protein 4-like, partial [Limulus polyphemus]
45	370	42	9.01	2.33	aug3.g6787.t1						4.2e-197	XP_015928014.1 PREDICTED: leucine-rich repeat-containing G-protein coupled receptor 4-like isoform X1 [Parasteatoda tepidariorum]
46	404	46	10.9	1	aug3.g7858.t1						1.8e-161	XP_015914512.1 PREDICTED: delta-latroinsectotoxin-Lt1a-like [Parasteatoda tepidariorum]
47	970	111	3.44	1	aug3.g9976.t1						0	XP_015912727.1 PREDICTED: low-density lipoprotein receptor-related protein 2-like [Parasteatoda tepidariorum]
48	317	35	17.13	4	MSTRG.12759.1	MSTRG.12759.2	MSTRG.12759.3	aug3.g6741.t1			8.3e-154	XP_015927890.1 PREDICTED: leucine-rich repeat-containing G-protein coupled receptor 6-like [Parasteatoda tepidariorum]
49	728	84	2.61	1.33	MSTRG.13315.1	aug3.g876.t1					9.6e-218	KFM78806.1 Heat shock protein 83, partial [Stegodyphus mimosarum]
50	644	73	31.13	10	MSTRG.1456.1	aug3.g23592.t1					0	XP_015924123.1 PREDICTED: neuroendocrine convertase 1-like [Parasteatoda tepidariorum]
51	486	55	3.15	1.33	MSTRG.14856.1	MSTRG.14856.2	MSTRG.14856.3	MSTRG.14856.4	aug3.g19121.t1	aug3.g19121.t2	1.1e-263	XP_015916488.1 PREDICTED: carboxypeptidase D-like [Parasteatoda tepidariorum]
52	1055	120	2.75	0.67	MSTRG.15150.2	aug3.g26325.t1					0	XP_015905387.1 PREDICTED: delta-latroinsectotoxin-Lt1a-like [Parasteatoda tepidariorum]
53	320	37	17.7	5	MSTRG.18183.1	aug3.g15556.t1					2.4e-136	XP_015921523.1 PREDICTED: receptor-type tyrosine-protein phosphatase T-like [Parasteatoda tepidariorum]
54	664	73	10.14	5	MSTRG.19840.1	aug3.g26564.t1					0	KFM61591.1 glucose-regulated protein, partial [Stegodyphus mimosarum]
55	373	42	53.5	18.33	MSTRG.20114.1	aug3.g27807.t1					8.5e-124	XP_015912134.1 PREDICTED: CRISP/Allergen/PR-1-like isoform X1 [Parasteatoda tepidariorum]
56	87	10	12.6	2	MSTRG.20285.1	aug3.g7397.t1					2.3e-42	XP_015913568.1 PREDICTED: alpha-latrotoxin associated low molecular weight protein SGV150-311-like [Parasteatoda tepidariorum]
57	126	14	27	1	MSTRG.21386.1						1.6e-62	XP_015927181.1 PREDICTED: leucine-rich repeat-containing protein 15-like [Parasteatoda tepidariorum]
58	326	36	39.9	11	MSTRG.21390.1	MSTRG.21390.5	aug3.g6329.t1				5.6e-178	XP_015927198.1 PREDICTED: leucine-rich repeat-containing protein 15-like isoform X1 [Parasteatoda tepidariorum]
59	314	35	21	0.67	MSTRG.21390.3						1.1e-170	XP_015927181.1 PREDICTED: leucine-rich repeat-containing protein 15-like [Parasteatoda tepidariorum]
60	69	7	49.3	3	MSTRG.2214.11	MSTRG.2214.14	MSTRG.2214.6	aug3.g21575.t1			4.6e-22	XP_015923403.1 PREDICTED: U9-ctenitoxin-Pr1a-like isoform X1 [Parasteatoda tepidariorum]
61	85	10	27.47	1.33	MSTRG.2390.2						N\A	***No Hits Found***
62	120	14	22.5	2	MSTRG.2390.4	aug3.g11807.t1					N\A	***No Hits Found***
63	618	72	50.77	39.67	MSTRG.2412.2	aug3.g1219.t1					0	XP_015916143.1 PREDICTED: uncharacterized protein LOC107446098 isoform X1 [Parasteatoda tepidariorum]
64	849	96	2.39	1.33	MSTRG.24290.1	MSTRG.24290.2	MSTRG.24290.3	MSTRG.24291.1	MSTRG.24291.2	aug3.g26922.t1	0	XP_002007139.1 uncharacterized protein Dmoj_GI12770, isoform A [Drosophila mojavensis]
65	124	14	30.67	4.67	MSTRG.25508.1	aug3.g16530.t1					1.6e-66	XP_015911366.1 PREDICTED: uncharacterized protein LOC107442339 [Parasteatoda tepidariorum]
66	124	14	58.63	10.67	MSTRG.25511.1	aug3.g16529.t1					6.3e-66	XP_015911361.1 PREDICTED: uncharacterized protein LOC107442337 [Parasteatoda tepidariorum]
67	141	17	30	4	MSTRG.25512.1	aug3.g16527.t1					5.1e-64	XP_015911359.1 PREDICTED: uncharacterized protein LOC107442336 isoform X1 [Parasteatoda tepidariorum]
68	130	15	63.83	8.33	MSTRG.25514.1	aug3.g16526.t1					2.9e-63	XP_015911386.1 PREDICTED: uncharacterized protein LOC107442349 [Parasteatoda tepidariorum]
69	144	16	70.37	20.67	MSTRG.25515.1	aug3.g16523.t1					3.4e-75	XP_015911365.1 PREDICTED: uncharacterized protein LOC107442338 [Parasteatoda tepidariorum]
70	130	15	21	0.33	MSTRG.25517.1	MSTRG.25517.3					5.7e-63	XP_015911381.1 PREDICTED: uncharacterized protein LOC107442345 [Parasteatoda tepidariorum]
71	126	14	34.1	1	MSTRG.25517.2	aug3.g16520.t1					2.7e-63	XP_015911381.1 PREDICTED: uncharacterized protein LOC107442345 [Parasteatoda tepidariorum]
72	352	39	16.5	5	MSTRG.25727.1	aug3.g1777.t1					2.4e-181	XP_015917862.1 PREDICTED: corticotropin-releasing factor-binding protein-like [Parasteatoda tepidariorum]
73	620	73	3.82	2.33	MSTRG.31044.1	aug3.g2734.t1	aug3.g2734.t2				1.7e-166	XP_015920384.1 PREDICTED: uncharacterized protein LOC107449388 isoform X2 [Parasteatoda tepidariorum]
74	395	46	18.03	6.33	MSTRG.32541.1	aug3.g14475.t1					3e-243	XP_015908741.1 PREDICTED: carboxypeptidase B-like [Parasteatoda tepidariorum]
75	124	15	37.9	4	MSTRG.32727.1	aug3.g10236.t1					1.7e-62	XP_015917456.1 PREDICTED: toxin CSTX-10-like isoform X2 [Parasteatoda tepidariorum]
76	1145	129	19.3	19	MSTRG.32970.1	MSTRG.32970.3	MSTRG.32970.6	MSTRG.32970.7	aug3.g25589.t1		0	XP_015914337.1 PREDICTED: delta-latroinsectotoxin-Lt1a-like [Parasteatoda tepidariorum]
77	124	14	29	3.67	MSTRG.32977.1						7.4e-46	XP_015914306.1 PREDICTED: uncharacterized protein LOC107444605 [Parasteatoda tepidariorum]
78	1230	139	18.23	15.33	MSTRG.32988.1	MSTRG.32988.2	aug3.g25585.t1				0	XP_015914306.1 PREDICTED: uncharacterized protein LOC107444605 [Parasteatoda tepidariorum]
79	374	43	37.17	1	MSTRG.33005.1						5.3e-08	prf||2211252A delta-latroinsectotoxin
80	339	38	29	9	MSTRG.3481.1	aug3.g398.t1					8.5e-172	XP_015907385.1 PREDICTED: cathepsin L1-like [Parasteatoda tepidariorum]
81	498	55	39.4	15	MSTRG.35296.12	MSTRG.35296.14					4e-201	XP_015927333.1 PREDICTED: chitotriosidase-1-like [Parasteatoda tepidariorum]
82	434	48	28.5	8.33	MSTRG.35296.26	aug3.g6418.t1					4.7e-236	XP_015927333.1 PREDICTED: chitotriosidase-1-like [Parasteatoda tepidariorum]
83	777	89	20.43	12.67	MSTRG.35637.2	MSTRG.35637.5	aug3.g26607.t1				1.1e-292	XP_015920492.1 PREDICTED: membrane metallo-endopeptidase-like 1 [Parasteatoda tepidariorum]
84	574	65	41.23	2	MSTRG.35640.16						5.2e-243	XP_015906906.1 PREDICTED: endothelin-converting enzyme 1-like [Parasteatoda tepidariorum]
85	334	38	41.1	4	MSTRG.35640.18						9.2e-135	XP_015906906.1 PREDICTED: endothelin-converting enzyme 1-like [Parasteatoda tepidariorum]
86	574	65	35.6	1	MSTRG.35640.21						1.2e-242	XP_015906906.1 PREDICTED: endothelin-converting enzyme 1-like [Parasteatoda tepidariorum]
87	1657	192	9.14	11.67	MSTRG.36212.2	aug3.g18714.t1					0	XP_015915706.1 PREDICTED: vitellogenin-like [Parasteatoda tepidariorum]
88	396	44	14.77	4.67	MSTRG.39519.6	MSTRG.39519.7	aug3.g7669.t1	aug3.g7669.t2			7.2e-212	XP_015928352.1 PREDICTED: inactive pancreatic lipase-related protein 1-like [Parasteatoda tepidariorum]
89	4565	513	0.83	1	MSTRG.42468.1	aug3.g9796.t1					0	XP_015909717.1 PREDICTED: low-density lipoprotein receptor-related protein 2-like [Parasteatoda tepidariorum]
90	1020	115	59.47	28.33	MSTRG.45528.19	aug3.g14217.t1					0	XP_015908308.1 PREDICTED: delta-latroinsectotoxin-Lt1a-like [Parasteatoda tepidariorum]
91	1026	116	51.73	22.33	MSTRG.45528.4	aug3.g14211.t1					0	XP_015908309.1 PREDICTED: alpha-latrocrustotoxin-Lt1a-like [Parasteatoda tepidariorum]
92	579	67	14.4	8.33	MSTRG.45767.1	aug3.g27386.t1					2.4e-250	XP_015919791.1 PREDICTED: angiotensin-converting enzyme-like [Parasteatoda tepidariorum]
93	179	20	29.07	3.33	MSTRG.47398.1	MSTRG.47398.2	aug3.g14690.t1				2.4e-91	XP_015909086.1 PREDICTED: uncharacterized protein LOC107440630 [Parasteatoda tepidariorum]
94	219	25	29.53	5	MSTRG.50019.1	aug3.g9214.t1					3.3e-76	KFM80344.1 Chondroadherin-like protein, partial [Stegodyphus mimosarum]
95	1402	159	5.61	2.67	MSTRG.51280.2	aug3.g1194.t1					0	XP_015924398.1 PREDICTED: alpha-latrotoxin-Lh1a-like [Parasteatoda tepidariorum]
96	136	16	57.6	6.33	MSTRG.5137.1						4.6e-69	XP_015919390.1 PREDICTED: lysosomal alpha-mannosidase-like [Parasteatoda tepidariorum]
97	720	83	14.93	9.67	MSTRG.5142.2	aug3.g10381.t1					5.4e-222	XP_015919390.1 PREDICTED: lysosomal alpha-mannosidase-like [Parasteatoda tepidariorum]
98	392	43	3.91	1	MSTRG.6569.3	MSTRG.6569.4	aug3.g9591.t1	aug3.g9591.t2			8.7e-175	XP_015906191.1 PREDICTED: roundabout homolog 1-like [Parasteatoda tepidariorum]
99	566	64	24.27	10.67	MSTRG.6924.1	MSTRG.6924.2					0	XP_015921397.1 PREDICTED: pancreatic alpha-amylase-like [Parasteatoda tepidariorum]
Table S1.2. Exclusive peptide counts for all technical replicates (A-C) and gel slices as labeled in Figure S1 and Figure S2.
ID	A1	A2	A3	A4	A5	A6	A7	A8	B1	B2	B3	B4	B5	B6	B7	B8	C1	C2	C3	C4	C5	C6	C7	C8
MSTRG.45528.19	8	13	26	17	12	4	1	2	6	11	28	18	11	3	1	1	3	10	29	18	14	3	0	1
MSTRG.45528.4	1	4	23	9	6	0	0	0	0	4	18	10	4	0	0	0	0	5	24	10	7	0	0	0
aug3.g14218.t1	1	1	14	6	1	0	1	0	1	2	15	4	1	1	1	0	0	2	15	4	2	1	1	0
aug3.g14216.t1	3	4	11	3	2	1	1	0	3	4	10	3	1	1	1	0	2	2	10	3	4	4	0	1
aug3.g14214.t1	0	2	6	3	1	0	0	0	0	2	6	4	1	0	0	0	0	2	6	3	2	0	0	0
aug3.g14212.t1	0	0	11	1	0	0	0	0	0	0	12	2	1	0	0	0	0	0	11	1	0	0	0	0
aug3.g20785.t2	2	3	6	5	4	3	3	2	2	4	6	5	5	2	1	2	0	4	6	5	3	3	2	2
MSTRG.35640.18	1	1	4	4	1	0	0	0	1	1	4	4	1	0	0	0	1	1	4	4	1	0	0	0
MSTRG.35640.16	1	2	2	2	2	0	1	1	1	2	2	2	2	0	1	1	2	2	2	2	2	0	1	1
MSTRG.35640.21	0	0	1	1	0	0	0	0	0	0	1	0	0	0	0	0	0	0	1	1	0	0	0	0
MSTRG.2412.2	5	5	20	42	14	0	2	0	5	5	17	40	18	2	3	2	2	5	18	38	15	0	2	0
aug3.g16830.t1	2	6	14	5	4	0	0	0	1	7	13	6	4	0	0	0	2	8	14	8	4	0	0	0
aug3.g5236.t1	2	5	11	3	1	0	0	0	1	6	11	3	1	0	0	0	0	5	11	2	1	0	0	0
aug3.g1193.t1	0	1	10	0	1	0	0	0	0	1	6	0	1	0	0	0	0	0	7	0	0	0	0	0
aug3.g13261.t1	4	20	38	18	14	0	2	1	5	20	32	18	13	1	2	0	2	16	36	18	18	2	4	0
aug3.g26321.t1	0	0	4	0	1	0	0	0	0	1	4	0	1	0	0	0	0	0	4	0	0	0	0	0
aug3.g13018.t1	70	32	10	17	10	0	0	0	68	35	10	17	12	0	0	0	57	36	7	17	8	0	0	0
aug3.g20112.t1	4	12	31	9	9	0	0	0	0	12	31	12	8	0	0	0	0	12	31	11	9	1	0	0
aug3.g11137.t1	0	0	0	0	0	0	0	0	0	0	0	0	0	0	0	0	0	0	1	0	0	0	0	0
aug3.g20110.t1	0	0	1	0	0	0	0	0	0	0	0	0	0	0	0	0	0	0	0	0	0	0	0	0
aug3.g25578.t1	4	17	39	12	12	0	0	0	2	18	36	16	11	0	0	0	0	19	37	13	6	0	0	0
aug3.g25591.t1	0	15	0	0	0	0	0	0	0	21	0	0	0	0	0	0	0	19	0	0	0	0	0	0
aug3.g25595.t1	0	2	0	0	0	0	0	0	0	0	0	0	0	0	0	0	0	2	0	0	0	0	0	0
MSTRG.33005.1	0	0	0	0	1	0	0	0	0	0	0	0	1	0	0	0	0	0	0	0	1	0	0	0
aug3.g25594.t1	0	0	1	0	0	0	0	0	0	0	0	0	0	0	0	0	0	0	0	0	0	0	0	0
aug3.g25592.t1	0	0	1	0	0	0	0	0	0	0	0	0	0	0	0	0	0	0	0	0	0	0	0	0
aug3.g25593.t1	0	0	0	0	0	0	0	0	0	0	0	0	0	0	0	0	0	0	0	0	0	0	0	0
aug3.g25586.t1	2	45	25	4	3	0	0	0	0	52	24	3	0	0	0	0	0	55	24	0	2	0	0	0
aug3.g14215.t1	3	12	45	17	12	0	0	0	1	14	41	16	7	0	1	0	0	11	43	15	10	2	0	0
MSTRG.25514.1	0	0	0	0	4	6	8	6	0	2	0	0	4	8	8	6	0	0	0	0	3	5	7	6
MSTRG.25515.1	0	3	0	0	5	18	17	11	0	3	0	0	4	18	16	10	0	2	0	0	5	17	15	11
MSTRG.20114.1	0	0	0	0	19	0	0	0	0	0	0	0	18	0	0	0	0	0	0	0	19	0	0	0
MSTRG.25511.1	0	0	0	0	3	11	3	5	0	0	0	0	2	11	3	5	0	0	0	0	2	10	2	4
aug3.g15923.t1	0	0	0	0	16	0	0	0	0	0	0	0	16	0	0	0	0	0	0	0	18	0	0	0
aug3.g25582.t1	0	16	2	0	0	0	0	0	0	19	3	0	0	0	0	0	0	20	3	0	0	0	0	0
aug3.g25581.t1	0	5	0	0	0	0	0	0	0	5	0	0	0	0	0	0	0	6	0	0	0	0	0	0
aug3.g26249.t1	0	0	0	12	0	0	0	0	0	0	0	10	0	0	0	0	0	0	0	12	1	0	0	0
MSTRG.2390.4	0	0	0	0	0	2	2	2	0	0	0	0	0	2	2	2	0	0	0	0	0	2	2	2
MSTRG.2390.2	0	0	0	0	0	0	1	0	0	0	0	0	0	0	0	1	0	0	0	0	0	0	0	0
MSTRG.1456.1	0	0	0	10	0	0	0	0	0	0	0	11	0	0	0	0	0	0	0	10	0	0	0	0
aug3.g20201.t1	0	0	0	1	0	0	0	0	0	0	0	2	0	0	0	0	0	0	0	2	0	0	0	0
MSTRG.21390.1	0	0	0	0	11	0	0	0	0	0	0	0	10	0	0	0	0	0	0	0	11	0	0	0
MSTRG.21386.1	0	0	0	0	1	0	0	0	0	0	0	0	1	0	0	0	0	0	0	0	1	0	0	0
MSTRG.21390.3	0	0	0	0	1	0	0	0	0	0	0	0	1	0	0	0	0	0	0	0	0	0	0	0
MSTRG.32970.1	0	18	0	0	0	0	0	0	0	21	0	0	0	0	0	0	0	23	0	0	0	0	0	0
MSTRG.35296.12	0	0	0	0	15	0	0	0	0	0	0	0	12	0	0	0	0	0	0	0	18	0	0	0
aug3.g25590.t1	0	8	2	0	0	0	0	0	0	10	0	0	0	0	0	0	0	13	0	0	0	0	0	0
aug3.g7858.t1	0	1	0	0	0	0	0	0	0	1	0	0	0	0	0	0	0	2	0	0	0	0	0	0
aug3.g18022.t1	3	18	0	0	0	0	0	0	0	16	0	0	0	0	0	0	0	19	0	0	0	0	0	0
MSTRG.5142.2	11	9	0	0	0	0	0	0	8	8	0	0	0	0	0	0	3	10	0	0	0	0	0	0
MSTRG.35637.2	0	6	13	1	0	0	0	0	0	5	14	1	0	0	0	0	0	6	8	2	0	0	0	0
MSTRG.35296.26	0	0	0	0	10	0	0	0	0	0	0	0	8	0	0	0	0	0	0	0	12	0	0	0
MSTRG.32988.1	0	14	0	0	0	0	0	0	2	18	0	0	0	0	0	0	0	15	0	0	0	0	0	0
MSTRG.25512.1	0	0	0	0	0	3	4	3	0	0	0	0	0	2	4	3	0	0	0	0	0	4	4	3
MSTRG.3481.1	0	0	0	0	7	0	0	0	0	0	0	0	9	0	0	0	0	0	0	0	11	0	0	0
MSTRG.5137.1	5	6	0	0	0	0	0	0	6	8	0	0	0	0	0	0	4	5	0	0	0	0	0	0
MSTRG.6924.1	0	0	0	3	8	0	0	0	0	0	0	4	11	0	0	0	0	0	0	0	11	0	0	0
aug3.g13572.t1	0	0	0	0	6	0	0	0	0	0	0	0	7	0	0	0	0	0	0	0	6	0	0	0
MSTRG.36212.2	0	11	2	0	0	0	0	0	0	10	0	0	0	0	0	0	0	13	2	0	0	0	0	0
MSTRG.25508.1	0	0	0	0	0	5	3	2	0	0	0	0	0	5	2	4	0	0	0	0	0	5	4	4
aug3.g231.t1	0	0	0	0	9	0	0	0	0	0	0	0	9	0	0	0	0	0	0	0	9	0	0	0
MSTRG.12759.1	0	0	0	0	3	0	0	0	0	0	0	0	4	0	0	0	0	0	0	0	5	0	0	0
MSTRG.50019.1	0	0	0	0	4	0	0	0	0	0	0	0	5	0	0	0	0	0	0	0	6	0	0	0
MSTRG.2214.11	0	0	0	0	0	0	3	2	0	0	0	0	0	0	0	2	0	0	0	0	0	0	3	3
MSTRG.45767.1	0	0	0	9	0	0	0	0	0	0	0	10	0	0	0	0	0	0	0	6	0	0	0	0
MSTRG.32541.1	0	0	0	0	7	0	0	0	0	0	0	0	8	0	0	0	0	0	0	0	6	0	0	0
MSTRG.51280.2	3	0	0	0	0	0	0	0	4	0	0	0	0	0	0	0	1	0	0	0	0	0	0	0
aug3.g18419.t1	3	0	0	0	0	0	0	0	1	0	0	0	0	0	0	0	0	0	0	0	0	0	0	0
MSTRG.39519.6	0	0	0	0	5	0	0	0	0	0	0	0	5	0	0	0	0	0	0	0	4	0	0	0
MSTRG.47398.1	0	0	0	0	0	2	2	0	0	0	0	0	0	0	2	0	0	0	0	0	0	0	3	2
MSTRG.25517.2	0	0	0	0	0	0	3	0	0	0	0	0	0	0	0	0	0	0	0	0	0	0	2	0
MSTRG.25727.1	0	0	0	0	5	0	0	0	0	0	0	0	5	0	0	0	0	0	0	0	5	0	0	0
MSTRG.32977.1	0	3	0	0	0	0	0	0	0	3	0	0	0	0	0	0	0	4	0	0	0	0	0	0
aug3.g10783.t1	1	1	0	0	0	0	0	0	0	0	0	0	0	0	0	0	0	0	0	0	0	0	0	0
MSTRG.18183.1	0	0	0	0	6	0	0	0	0	0	0	0	6	0	0	0	0	0	0	0	4	0	0	0
MSTRG.32727.1	0	0	0	0	0	0	4	2	0	0	0	0	0	0	0	3	0	0	0	0	0	0	2	2
aug3.g24072.t1	0	0	0	0	3	0	0	0	0	0	0	0	3	0	0	0	0	0	0	0	3	0	0	0
MSTRG.19840.1	2	2	0	0	5	0	0	0	0	0	0	0	6	0	0	0	0	0	0	0	5	0	0	0
aug3.g11006.t1	0	0	0	0	0	0	3	2	0	0	0	0	0	0	3	0	0	0	0	0	0	0	6	0
aug3.g2930.t1	0	0	0	0	0	3	0	0	0	0	0	0	0	3	0	0	0	0	0	0	0	4	0	0
MSTRG.20285.1	0	0	0	0	0	0	2	0	0	0	0	0	0	0	0	0	0	0	0	0	0	0	0	0
MSTRG.31044.1	0	0	0	0	2	0	0	0	0	0	0	0	2	0	0	0	0	0	0	0	2	0	0	0
aug3.g10197.t1	0	3	0	0	0	0	0	0	0	3	0	0	0	0	0	0	0	3	0	0	0	0	0	0
aug3.g26326.t1	0	0	5	0	0	0	0	0	0	0	3	0	0	0	0	0	0	0	2	0	0	0	0	0
MSTRG.13315.1	0	0	0	0	0	0	0	0	0	0	0	0	0	0	0	0	0	2	0	0	0	0	0	0
aug3.g6787.t1	0	0	0	0	2	0	0	0	0	0	0	0	2	0	0	0	0	0	0	0	3	0	0	0
aug3.g4827.t1	0	0	0	0	2	0	0	0	0	0	0	0	2	0	0	0	0	0	0	0	2	0	0	0
aug3.g16521.t1	0	0	0	0	0	0	0	2	0	0	0	0	0	0	3	0	0	0	0	0	0	0	0	0
MSTRG.14856.1	0	0	0	0	2	0	0	0	0	0	0	0	3	0	0	0	0	0	0	0	0	0	0	0
aug3.g22254.t1	0	0	0	0	0	2	0	0	0	0	0	0	0	2	0	0	0	0	0	0	0	0	0	0
aug3.g19326.t1	0	0	0	1	0	0	0	0	0	0	0	1	0	0	0	0	0	0	0	1	0	0	0	0
MSTRG.6569.3	0	0	0	0	0	0	0	0	0	0	0	0	2	0	0	0	0	0	0	0	0	0	0	0
aug3.g18102.t1	0	0	0	0	0	0	0	0	0	0	0	0	0	0	0	0	0	0	0	0	2	0	0	0
aug3.g5657.t1	0	0	0	0	0	0	0	0	0	0	0	0	0	2	0	0	0	0	0	0	0	0	0	0
MSTRG.15150.2	0	0	0	0	0	0	0	0	0	0	2	0	0	0	0	0	0	0	0	0	0	0	0	0
MSTRG.42468.1	0	1	0	0	0	0	0	0	1	0	0	0	0	0	0	0	0	0	0	0	0	0	1	0
MSTRG.24290.1	0	0	1	0	0	0	0	1	0	1	1	0	0	0	0	1	0	1	1	0	0	0	0	1
aug3.g9976.t1	1	0	0	0	0	0	0	0	0	0	0	0	0	0	0	0	0	0	0	0	0	0	0	0
