# Supplementary material for: Alternative Transcription at Venom Genes and Its Role as a Complementary Mechanism for the Generation of Venom Complexity in the Common House Spider
Source: Front Ecol Evol. Author manuscript; Available in PMC 2019 Aug 20. (PMC6700725; doi:10.3389/fevo.2019.00085)
Supplement: STable2 [file NIHMS1042230-supplement-STable2.XLSX]

## Sheet: Table_S2.txt
Table S2. Transcripts at multiple transcript genes with at least one identified venom protein. Transcripts with a protein identified in venom are in bold, and numbers in brackets refer to CD-hit clusters of proteins 100% identical starting at the first methionine in the sequence. Proteins grouped, and thus indiscriminable in Scaffold, are shaded the same color.
No. distinct proteins	Predicted proteins with distinct amino acid sequence produced by transcripts at gene
Venom proteins maximum	Number of distinct proteins at genes potentially identified in venom, includes different proteins that cannot be distinguished by peptides from MS data
Venom proteins minimum	Minimum number of distinct proteins that can be distinguished in venom by peptides from MS
Gene	No. distinct proteins	Venom proteins maximum	Venom proteins minimum	Transcripts
MSTRG.1013	3	2	1	aug3.g10783.t1[10976]	aug3.g10783.t2[7806]	MSTRG.1013.3[19068]	aug3.g10784.t1[19068]
MSTRG.10883	2	1	1	aug3.g16830.t1[4248]	MSTRG.10883.1[49004]
MSTRG.12759	3	3	1	MSTRG.12759.1[24604]	MSTRG.12759.2[23061]	MSTRG.12759.3[23714]	aug3.g6741.t1[23061]
MSTRG.13315	1	1	1	MSTRG.13315.1[7669]	aug3.g876.t1[7669]
MSTRG.1456	1	1	1	MSTRG.1456.1[9244]	aug3.g23592.t1[9244]
MSTRG.14856	2	2	1	MSTRG.14856.1[14848]	MSTRG.14856.2[14045]	MSTRG.14856.3[14848]	MSTRG.14856.4[14045]	aug3.g19121.t1[14848]	aug3.g19121.t2[14045]
MSTRG.15146	2	1	1	aug3.g26321.t1[4228]	aug3.g24167dup1.t1[34018]
MSTRG.15150	4	3	2	aug3.g26326.t1[4047]	MSTRG.15150.2[4043]	aug3.g26325.t1[4129]	MSTRG.15150.1[4033]
MSTRG.16246	5	2	1	aug3.g5657.t1[2255]	aug3.g5657.t2[1997]	MSTRG.16246.3[30674]	aug3.g24176dup1.t1[68695]	MSTRG.16246.5[44696]
MSTRG.18183	1	1	1	MSTRG.18183.1[23192]	aug3.g15556.t1[23192]
MSTRG.19840	1	1	1	MSTRG.19840.1[8942]	aug3.g26564.t1[8942]
MSTRG.20114	2	2	1	MSTRG.20114.1[19205]	aug3.g27807.t1[19245]
MSTRG.20285	1	1	1	MSTRG.20285.1[46586]	aug3.g7397.t1[46586]
MSTRG.21386	1	1	1	MSTRG.21386.1[47828]	aug3.g22479.t1[47828]
MSTRG.21390	5	3	2	MSTRG.21390.1[22438]	MSTRG.21390.5[22890]	aug3.g6329.t1[22890]	MSTRG.21390.3[22857]	MSTRG.21390.2[22901]	aug3.g6328.t1[22914]
MSTRG.2214	9	4	1	MSTRG.2214.11[76691]	MSTRG.2214.14[51139]	MSTRG.2214.6[46952]	aug3.g21575.t1[40448]	MSTRG.2214.1[61051]	MSTRG.2214.2[46952]	MSTRG.2214.3[46952]	MSTRG.2214.4[46952]	MSTRG.2214.5[46952]	MSTRG.2214.7[46952]	MSTRG.2214.8[46952]	MSTRG.2214.9[46952]	aug3.g5429.t1[61578]	MSTRG.2214.13[46496]	aug3.g5430.t1[51139]	MSTRG.2214.16[76116]	MSTRG.2214.17[46396]	aug3.g5432.t1[46396]
MSTRG.22834	2	1	1	aug3.g18419.t1[2603]	MSTRG.22834.1[7388]
MSTRG.2390	5	3	2	MSTRG.2390.4[41361]	aug3.g11807.t1[47183]	MSTRG.2390.2[47269]	MSTRG.2390.1[39802]	aug3.g11806.t1[39802]	MSTRG.2390.5[76245]	MSTRG.2390.6[76245]
MSTRG.2412	4	2	1	MSTRG.2412.2[9907]	aug3.g1219.t1[9338]	MSTRG.2412.1[9907]	aug3.g24545dup1.t1[49601]	aug3.g24939.t1[25663]
MSTRG.24290*	3	3	1	MSTRG.24290.1[5996]	MSTRG.24290.2[8323]	MSTRG.24290.3[5918]	aug3.g26922.t1[5996]
MSTRG.24291*	2	2	1	MSTRG.24291.1[39219]	MSTRG.24291.2[61978]
MSTRG.25508	1	1	1	MSTRG.25508.1[39733]	aug3.g16530.t1[39733]
MSTRG.25511	1	1	1	MSTRG.25511.1[39635]	aug3.g16529.t1[39635]
MSTRG.25512	3	1	1	MSTRG.25512.1[40628]	aug3.g16527.t1[40628]	aug3.g16528.t1[41102]	aug3.g16528.t2[42014]
MSTRG.25514	1	1	1	MSTRG.25514.1[40631]	aug3.g16526.t1[40631]
MSTRG.25515	1	1	1	MSTRG.25515.1[37710]	aug3.g16523.t1[37710]
MSTRG.25517	3	3	2	MSTRG.25517.2[40630]	aug3.g16520.t1[40630]	MSTRG.25517.1[40678]	MSTRG.25517.3[40744]	aug3.g18379.t1[40744]
MSTRG.25727	2	2	1	MSTRG.25727.1[22660]	aug3.g1777.t1[23283]
MSTRG.27576	2	1	1	aug3.g4827.t1[20475]	MSTRG.27576.2[21060]
MSTRG.30646	2	1	1	aug3.g9976.t1[4599]	MSTRG.30646.2[33523]
MSTRG.31044	2	2	1	MSTRG.31044.1[10722]	aug3.g2734.t1[10722]	aug3.g2734.t2[10797]
MSTRG.32541	3	2	1	MSTRG.32541.1[22555]	aug3.g14475.t1[5916]	MSTRG.32541.3[45303]
MSTRG.32727	2	1	1	MSTRG.32727.1[41088]	aug3.g10236.t1[41088]	MSTRG.32727.2[34551]	aug3.g10236.t2[34551]
MSTRG.32970	6	5	2	aug3.g25591.t1[3328]	MSTRG.32970.1[3360]	MSTRG.32970.3[3062]	MSTRG.32970.6[3689]	MSTRG.32970.7[3715]	aug3.g25589.t1[3062]	MSTRG.32970.5[3689]	aug3.g25588.t1[6991]
MSTRG.32971	2	1	1	aug3.g25590.t1[3277]	aug3.g24246dup1.t1[13239]
MSTRG.32988	3	3	1	MSTRG.32988.1[2986]	MSTRG.32988.2[3133]	aug3.g25585.t1[3129]
MSTRG.33004	2	1	1	aug3.g25578.t1[2716]	MSTRG.33004.1[6363]
MSTRG.3481	2	1	1	MSTRG.3481.1[21424]	aug3.g398.t1[21424]	MSTRG.3481.3[24816]
MSTRG.35296	22	2	2	MSTRG.35296.12[14320]	MSTRG.35296.14[14320]	MSTRG.35296.26[17203]	aug3.g6418.t1[17203]	MSTRG.35296.1[16632]	aug3.g16938.t1[56282]	MSTRG.35296.3[20180]	MSTRG.35296.4[24499]	MSTRG.35296.5[24495]	MSTRG.35296.6[20302]	MSTRG.35296.7[28776]	MSTRG.35296.8[20302]	MSTRG.35296.9[20364]	MSTRG.35296.10[14341]	MSTRG.35296.11[20103]	MSTRG.35296.13[20105]	MSTRG.35296.15[14341]	MSTRG.35296.16[25086]	MSTRG.35296.17[20121]	aug3.g20180.t1[17462]	MSTRG.35296.19[30568]	MSTRG.35296.20[14346]	MSTRG.35296.21[17218]	aug3.g20179.t1[33817]	MSTRG.35296.23[14576]	MSTRG.35296.24[37200]	aug3.g6417.t1[20364]
MSTRG.35637	3	3	1	MSTRG.35637.2[6946]	MSTRG.35637.5[6665]	aug3.g26607.t1[5931]	MSTRG.35637.1[6665]	MSTRG.35637.3[6665]	MSTRG.35637.4[6946]	MSTRG.35637.6[6665]
MSTRG.35640	20	4	4	aug3.g20785.t2[7927]	MSTRG.35640.18[22643]	MSTRG.35640.16[11583]	MSTRG.35640.21[11569]	aug3.g26606.t1[18873]	MSTRG.35640.2[3468]	aug3.g20518.t1[13889]	MSTRG.35640.4[30661]	MSTRG.35640.5[30661]	MSTRG.35640.6[11563]	MSTRG.35640.7[30652]	MSTRG.35640.8[64489]	MSTRG.35640.9[30661]	MSTRG.35640.10[30678]	MSTRG.35640.11[11554]	aug3.g20517.t1[33619]	aug3.g20516.t1[17050]	aug3.g19898.t1[76724]	aug3.g19899.t1[17088]	aug3.g19900.t1[26519]	MSTRG.35640.19[22649]	aug3.g20786.t1[32710]
MSTRG.36212	2	2	1	MSTRG.36212.2[1559]	aug3.g18714.t1[1355]
MSTRG.36228	2	1	1	aug3.g18102.t1[33487]	MSTRG.36228.1[43837]
MSTRG.38040	4	1	1	aug3.g13572.t1[7330]	MSTRG.38040.2[22198]	MSTRG.38040.3[21463]	aug3.g13571.t1[21488]
MSTRG.39519	8	4	1	MSTRG.39519.6[18530]	MSTRG.39519.7[18946]	aug3.g7669.t1[18138]	aug3.g7669.t2[17480]	MSTRG.39519.1[22405]	MSTRG.39519.2[45092]	MSTRG.39519.5[24589]	MSTRG.39519.8[48378]
MSTRG.42468	3	2	1	MSTRG.42468.1[87]	aug3.g9796.t1[91]	MSTRG.42468.2[213]
MSTRG.43121	2	1	1	aug3.g11137.t1[2885]	MSTRG.43121.2[57591]
MSTRG.45528	17	7	7	MSTRG.45528.19[4213]	aug3.g14217.t1[4213]	MSTRG.45528.4[4169]	aug3.g14211.t1[4169]	aug3.g14218.t1[4272]	aug3.g14216.t1[3172]	aug3.g14214.t1[4586]	aug3.g14212.t1[4222]	aug3.g14215.t1[4221]	MSTRG.45528.1[35926]	MSTRG.45528.2[11867]	MSTRG.45528.3[4219]	MSTRG.45528.6[35926]	MSTRG.45528.7[41339]	MSTRG.45528.8[35926]	MSTRG.45528.9[20209]	MSTRG.45528.11[5172]	MSTRG.45528.13[6820]	MSTRG.45528.14[4217]	MSTRG.45528.15[6830]	MSTRG.45528.18[4218]	MSTRG.45528.20[4213]	MSTRG.45528.21[4272]
MSTRG.45767	1	1	1	MSTRG.45767.1[11096]	aug3.g27386.t1[11096]
MSTRG.46006	3	1	1	aug3.g26249.t1[9632]	MSTRG.46006.1[9672]	MSTRG.46006.3[9660]	aug3.g26250.t1[9660]
MSTRG.47398	2	2	1	MSTRG.47398.1[33912]	MSTRG.47398.2[33912]	aug3.g14690.t1[49399]
MSTRG.4819	1	1	1	aug3.g15923.t1[9689]	MSTRG.4819.1[9689]
MSTRG.50019	1	1	1	MSTRG.50019.1[30473]	aug3.g9214.t1[30473]
MSTRG.50663	3	1	1	aug3.g20110.t1[6141]	MSTRG.50663.1[31541]	MSTRG.50663.2[7423]
MSTRG.51280	1	1	1	MSTRG.51280.2[2126]	aug3.g1194.t1[2126]	MSTRG.51280.1[2126]
MSTRG.5142	8	2	1	MSTRG.5142.2[7851]	aug3.g10381.t1[9411]	MSTRG.5142.1[19153]	MSTRG.5142.3[19169]	MSTRG.5142.4[30311]	aug3.g10381.t2[33920]	MSTRG.5142.7[22450]	MSTRG.5142.8[37834]
MSTRG.6569	5	4	1	MSTRG.6569.3[18894]	MSTRG.6569.4[19471]	aug3.g9591.t1[14614]	aug3.g9591.t2[11519]	MSTRG.6569.5[75644]	MSTRG.6569.6[75644]	MSTRG.6569.7[75644]	MSTRG.6569.8[75644]
MSTRG.6924	5	2	1	MSTRG.6924.1[12460]	MSTRG.6924.2[16999]	aug3.g21109.t1[12307]	aug3.g22253.t1[39901]	aug3.g7357.t1[20517]
SUM	210	111	73
aug3.g26326.t1[4047]	grouped with transcript from another gene, MSTRG.15151.1
*	all proteins at these loci placed into single scaffold group
