# Supplementary material for: Alternative Transcription at Venom Genes and Its Role as a Complementary Mechanism for the Generation of Venom Complexity in the Common House Spider
Source: Front Ecol Evol. Author manuscript; Available in PMC 2019 Aug 20. (PMC6700725; doi:10.3389/fevo.2019.00085)
Supplement: STable3 [file NIHMS1042230-supplement-STable3.XLSX]

## Sheet: venom_MTG_venom_trans.all_intro
Table S3. Read support at venom protein producing or gene spanning novel transcripts from multiple transcript genes encoding at least one venom protein.
V=venom protein transcript, S=transcript spans multiple genes in original annotation
Status	Transcript	Gene	Scaffold	Intron_start	Intron_end	Spliced_reads	Transcript_total_reads
V	MSTRG.5142.2	MSTRG.5142	Scf5bK3_126	5032993	5050017	21	21800
	MSTRG.5142.2		Scf5bK3_126	5050142	5062499	436
	MSTRG.5142.2		Scf5bK3_126	5062603	5063513	507
	MSTRG.5142.2		Scf5bK3_126	5063664	5065293	1533
	MSTRG.5142.2		Scf5bK3_126	5065488	5067163	1972
	MSTRG.5142.2		Scf5bK3_126	5067270	5069358	1183
	MSTRG.5142.2		Scf5bK3_126	5069457	5071416	701
	MSTRG.5142.2		Scf5bK3_126	5071471	5072247	835
	MSTRG.5142.2		Scf5bK3_126	5072365	5073805	1086
	MSTRG.5142.2		Scf5bK3_126	5074010	5077595	2
	MSTRG.5142.2		Scf5bK3_126	5077713	5080111	1653
	MSTRG.5142.2		Scf5bK3_126	5080235	5081204	4348
	MSTRG.5142.2		Scf5bK3_126	5081332	5083130	5377
	MSTRG.5142.2		Scf5bK3_126	5083205	5083976	1712
	MSTRG.5142.2		Scf5bK3_126	5084190	5085173	4116
	MSTRG.5142.2		Scf5bK3_126	5085293	5085521	7034
	MSTRG.5142.2		Scf5bK3_126	5085624	5086808	1718
	MSTRG.5142.2		Scf5bK3_126	5086897	5089402	2360
V	MSTRG.45767.1	MSTRG.45767	Scf5bK3_756	8871303	8872926	482	20573
	MSTRG.45767.1		Scf5bK3_756	8873200	8880879	0
	MSTRG.45767.1		Scf5bK3_756	8880983	8883761	1260
	MSTRG.45767.1		Scf5bK3_756	8883906	8884473	2833
	MSTRG.45767.1		Scf5bK3_756	8884666	8886713	347
	MSTRG.45767.1		Scf5bK3_756	8886812	8889468	521
	MSTRG.45767.1		Scf5bK3_756	8889639	8890545	803
	MSTRG.45767.1		Scf5bK3_756	8890671	8891415	1491
	MSTRG.45767.1		Scf5bK3_756	8891515	8893215	2190
	MSTRG.45767.1		Scf5bK3_756	8893361	8894448	824
	MSTRG.45767.1		Scf5bK3_756	8894548	8895545	777
	MSTRG.45767.1		Scf5bK3_756	8895669	8898053	1095
V,S	MSTRG.32970.1	MSTRG.32970	Scf5bK3_440	831936	832070	14	69524
	MSTRG.32970.1		Scf5bK3_440	832376	872622	1112
	MSTRG.32970.1		Scf5bK3_440	873970	877432	493
V,S	MSTRG.32970.3	MSTRG.32970	Scf5bK3_440	856413	872622	0	17651
	MSTRG.32970.3		Scf5bK3_440	874538	878000	1771
V,S	MSTRG.32970.6		Scf5bK3_440	874441	877903	401	28249
V,S	MSTRG.32970.7	MSTRG.32970	Scf5bK3_440	875304	878766	243	51194
V	MSTRG.12759.2	MSTRG.12759	Scf5bK3_1715	1027873	1044682	41356	106170
	MSTRG.12759.2		Scf5bK3_1715	1045055	1047132	53661
	MSTRG.12759.2		Scf5bK3_1715	1047447	1050365	62736
V	MSTRG.12759.3		Scf5bK3_1715	1027873	1044687	6551	36601
	MSTRG.12759.3		Scf5bK3_1715	1045055	1047132	53661
	MSTRG.12759.3		Scf5bK3_1715	1047447	1050365	62736
V	MSTRG.12759.1		Scf5bK3_1715	989960	1044682	469	4951
	MSTRG.12759.1		Scf5bK3_1715	1045055	1047132	53661
	MSTRG.12759.1		Scf5bK3_1715	1047447	1050365	62736
V,S	MSTRG.6924.2	MSTRG.6924	Scf5bK3_1347	2725864	2728159	1697	92
	MSTRG.6924.2		Scf5bK3_1347	2728479	2729418	2036
	MSTRG.6924.2		Scf5bK3_1347	2729798	2730701	2579
	MSTRG.6924.2		Scf5bK3_1347	2731021	2733234	2556
	MSTRG.6924.2		Scf5bK3_1347	2733425	2762320	69
V	MSTRG.1456.1	MSTRG.1456	Scf5bK3_106	1775003	1778574	44230	165049
	MSTRG.1456.1		Scf5bK3_106	1778716	1784690	49070
	MSTRG.1456.1		Scf5bK3_106	1784825	1789958	38765
	MSTRG.1456.1		Scf5bK3_106	1790129	1791478	38358
	MSTRG.1456.1		Scf5bK3_106	1791698	1799262	31408
	MSTRG.1456.1		Scf5bK3_106	1799364	1800864	22643
	MSTRG.1456.1		Scf5bK3_106	1801078	1809076	3
	MSTRG.1456.1		Scf5bK3_106	1809175	1811736	0
	MSTRG.1456.1		Scf5bK3_106	1811826	1811912	7421
	MSTRG.1456.1		Scf5bK3_106	1811990	1814885	0
	MSTRG.1456.1		Scf5bK3_106	1814940	1820908	24502
	MSTRG.1456.1		Scf5bK3_106	1821047	1828152	22468
	MSTRG.1456.1		Scf5bK3_106	1828258	1873044	10791
	MSTRG.1456.1		Scf5bK3_106	1873404	1876224	16
V	MSTRG.20285.1	MSTRG.20285	Scf5bK3_239	2818936	2823293	1059473	356552
	MSTRG.20285.1		Scf5bK3_239	2823485	2824162	478963
V	MSTRG.2214.6	MSTRG.2214	Scf5bK3_111	6602230	6603567	150591	8642
	MSTRG.2214.6		Scf5bK3_111	6603680	6606264	157
	MSTRG.2214.6		Scf5bK3_111	6606342	6606637	61343
	MSTRG.2214.6		Scf5bK3_111	6606682	6606798	66047
V	MSTRG.18183.1	MSTRG.18183	Scf5bK3_227	7037230	7040505	3172	5993
	MSTRG.18183.1		Scf5bK3_227	7040604	7046830	2603
	MSTRG.18183.1		Scf5bK3_227	7046923	7050613	0
	MSTRG.18183.1		Scf5bK3_227	7050675	7051387	0
	MSTRG.18183.1		Scf5bK3_227	7051425	7053197	3204
	MSTRG.18183.1		Scf5bK3_227	7053296	7054626	4068
	MSTRG.18183.1		Scf5bK3_227	7054750	7056182	3842
	MSTRG.18183.1		Scf5bK3_227	7056338	7058258	0
	MSTRG.18183.1		Scf5bK3_227	7058290	7059708	3910
	MSTRG.18183.1		Scf5bK3_227	7059866	7061996	1128
S	MSTRG.15150.1		Scf5bK3_2009	248911	275308	1855	22543
S	MSTRG.15150.1		Scf5bK3_2009	278640	283046	414
V	MSTRG.15150.2	MSTRG.15150	Scf5bK3_2009	251979	257957	312	13047
V	MSTRG.20114.1	MSTRG.20114	Scf5bK3_238.1	1077441	1079302	83429	352251
	MSTRG.20114.1		Scf5bK3_238.1	1079570	1081134	33986
	MSTRG.20114.1		Scf5bK3_238.1	1081223	1086184	50670
	MSTRG.20114.1		Scf5bK3_238.1	1086367	1088041	39342
	MSTRG.20114.1		Scf5bK3_238.1	1088143	1091645	12
	MSTRG.20114.1		Scf5bK3_238.1	1091771	1098016	70246
	MSTRG.20114.1		Scf5bK3_238.1	1098274	1099435	35185
V	MSTRG.14856.4	MSTRG.14856	Scf5bK3_20	4052254	4066594	448	852
	MSTRG.14856.4		Scf5bK3_20	4066793	4068405	1009
	MSTRG.14856.4		Scf5bK3_20	4068549	4069075	1325
	MSTRG.14856.4		Scf5bK3_20	4069229	4070722	979
	MSTRG.14856.4		Scf5bK3_20	4070897	4073106	727
	MSTRG.14856.4		Scf5bK3_20	4073304	4075872	1162
	MSTRG.14856.4		Scf5bK3_20	4076046	4080310	1192
	MSTRG.14856.4		Scf5bK3_20	4080409	4095790	1098
	MSTRG.14856.4		Scf5bK3_20	4095993	4118820	123
V	MSTRG.39519.7	MSTRG.39519	Scf5bK3_559	404810	406425	13898	1605
	MSTRG.39519.7		Scf5bK3_559	406543	409868	539
	MSTRG.39519.7		Scf5bK3_559	409986	411576	10802
	MSTRG.39519.7		Scf5bK3_559	411686	429157	11652
	MSTRG.39519.7		Scf5bK3_559	429305	431671	12989
	MSTRG.39519.7		Scf5bK3_559	431941	440425	139
V	MSTRG.14856.1	MSTRG.14856	Scf5bK3_20	4052254	4054387	352	5496
	MSTRG.14856.1		Scf5bK3_20	4054510	4066594	256
	MSTRG.14856.1		Scf5bK3_20	4066793	4068405	1009
	MSTRG.14856.1		Scf5bK3_20	4068549	4069075	1325
	MSTRG.14856.1		Scf5bK3_20	4069229	4070722	979
	MSTRG.14856.1		Scf5bK3_20	4070897	4073106	727
	MSTRG.14856.1		Scf5bK3_20	4073304	4075872	1162
	MSTRG.14856.1		Scf5bK3_20	4076046	4080310	1192
	MSTRG.14856.1		Scf5bK3_20	4080409	4095790	1098
	MSTRG.14856.1		Scf5bK3_20	4095993	4132632	584
V	MSTRG.14856.2		Scf5bK3_20	4052254	4066594	448	4390
	MSTRG.14856.2		Scf5bK3_20	4066793	4068405	1009
	MSTRG.14856.2		Scf5bK3_20	4068549	4069075	1325
	MSTRG.14856.2		Scf5bK3_20	4069229	4070722	979
	MSTRG.14856.2		Scf5bK3_20	4070897	4073106	727
	MSTRG.14856.2		Scf5bK3_20	4073304	4075872	1162
	MSTRG.14856.2		Scf5bK3_20	4076046	4080310	1192
	MSTRG.14856.2		Scf5bK3_20	4080409	4095790	1098
	MSTRG.14856.2		Scf5bK3_20	4095993	4132632	584
V	MSTRG.14856.3		Scf5bK3_20	4052254	4054387	352	1036
	MSTRG.14856.3		Scf5bK3_20	4054510	4066594	256
	MSTRG.14856.3		Scf5bK3_20	4066793	4068405	1009
	MSTRG.14856.3		Scf5bK3_20	4068549	4069075	1325
	MSTRG.14856.3		Scf5bK3_20	4069229	4070722	979
	MSTRG.14856.3		Scf5bK3_20	4070897	4073106	727
	MSTRG.14856.3		Scf5bK3_20	4073304	4075872	1162
	MSTRG.14856.3		Scf5bK3_20	4076046	4080310	1192
	MSTRG.14856.3		Scf5bK3_20	4080409	4095790	1098
	MSTRG.14856.3		Scf5bK3_20	4095993	4118820	123
V	MSTRG.35296.26	MSTRG.35296	Scf5bK3_479	976319	977604	3101	14871
	MSTRG.35296.26		Scf5bK3_479	977725	981275	2299
	MSTRG.35296.26		Scf5bK3_479	981462	982690	1848
	MSTRG.35296.26		Scf5bK3_479	982815	985457	2120
	MSTRG.35296.26		Scf5bK3_479	985562	986583	1228
	MSTRG.35296.26		Scf5bK3_479	986841	990762	3
	MSTRG.35296.26		Scf5bK3_479	990835	992112	53
V	MSTRG.25508.1	MSTRG.25508	Scf5bK3_306	5381300	5382685	31651	40595
	MSTRG.25508.1		Scf5bK3_306	5382707	5384915	33083
	MSTRG.25508.1		Scf5bK3_306	5384958	5388198	26201
	MSTRG.25508.1		Scf5bK3_306	5388307	5389096	22254
	MSTRG.25508.1		Scf5bK3_306	5389159	5389231	17648
	MSTRG.25508.1		Scf5bK3_306	5389343	5391391	13682
V	MSTRG.50019.1	MSTRG.50019	Scf5bK3_937	1091174	1094723	1	17448
	MSTRG.50019.1		Scf5bK3_937	1095347	1099943	7438
V,S	MSTRG.2214.11	MSTRG.2214	Scf5bK3_111	6603929	6667895	3144	30366
	MSTRG.2214.11		Scf5bK3_111	6667953	6669987	28504
	MSTRG.2214.11		Scf5bK3_111	6670065	6670819	130079
	MSTRG.2214.11		Scf5bK3_111	6670865	6670982	49922
V	MSTRG.2214.14		Scf5bK3_111	6666862	6667876	109	11374
	MSTRG.2214.14		Scf5bK3_111	6667953	6669987	28504
	MSTRG.2214.14		Scf5bK3_111	6670065	6670819	130079
	MSTRG.2214.14		Scf5bK3_111	6670865	6670982	49922
V	MSTRG.2390.4	MSTRG.2390	Scf5bK3_112	496623	501840	6	12043
	MSTRG.2390.4		Scf5bK3_112	502683	504431	460
	MSTRG.2390.4		Scf5bK3_112	504628	508293	1404476
V,S	MSTRG.2390.2	MSTRG.2390	Scf5bK3_112	477066	480083	506153	2699
	MSTRG.2390.2		Scf5bK3_112	480277	508293	192329
V	MSTRG.32541.1	MSTRG.32541	Scf5bK3_438	3071053	3073063	9686	25295
	MSTRG.32541.1		Scf5bK3_438	3073149	3074896	9613
	MSTRG.32541.1		Scf5bK3_438	3075100	3076145	9241
	MSTRG.32541.1		Scf5bK3_438	3076246	3079867	10350
	MSTRG.32541.1		Scf5bK3_438	3079979	3081938	9572
	MSTRG.32541.1		Scf5bK3_438	3082044	3082892	7608
	MSTRG.32541.1		Scf5bK3_438	3082995	3085026	7804
	MSTRG.32541.1		Scf5bK3_438	3085118	3085991	10195
	MSTRG.32541.1		Scf5bK3_438	3086129	3087863	9875
	MSTRG.32541.1		Scf5bK3_438	3087940	3091652	2159
V	MSTRG.32727.1	MSTRG.32727	Scf5bK3_44	5152999	5159227	592021	921540
	MSTRG.32727.1		Scf5bK3_44	5159364	5162369	801463
	MSTRG.32727.1		Scf5bK3_44	5162425	5168421	504700
V	MSTRG.19840.1	MSTRG.19840	Scf5bK3_235	11683095	11684146	25165	344218
	MSTRG.19840.1		Scf5bK3_235	11684305	11684380	18887
	MSTRG.19840.1		Scf5bK3_235	11684619	11684786	25698
	MSTRG.19840.1		Scf5bK3_235	11685023	11687067	30498
	MSTRG.19840.1		Scf5bK3_235	11687471	11688518	32509
	MSTRG.19840.1		Scf5bK3_235	11688751	11689923	18357
	MSTRG.19840.1		Scf5bK3_235	11690059	11691176	16134
V	MSTRG.42468.1	MSTRG.42468	Scf5bK3_64	13073779	13074876	1689	84910
	MSTRG.42468.1		Scf5bK3_64	13074992	13075100	1396
	MSTRG.42468.1		Scf5bK3_64	13075192	13075902	1247
	MSTRG.42468.1		Scf5bK3_64	13076071	13077020	1257
	MSTRG.42468.1		Scf5bK3_64	13077144	13077247	1753
	MSTRG.42468.1		Scf5bK3_64	13077428	13078310	1390
	MSTRG.42468.1		Scf5bK3_64	13078529	13082255	2908
	MSTRG.42468.1		Scf5bK3_64	13082403	13082482	1332
	MSTRG.42468.1		Scf5bK3_64	13082631	13083005	1341
	MSTRG.42468.1		Scf5bK3_64	13083135	13083331	977
	MSTRG.42468.1		Scf5bK3_64	13083455	13084091	849
	MSTRG.42468.1		Scf5bK3_64	13084224	13085867	1747
	MSTRG.42468.1		Scf5bK3_64	13086120	13089992	1159
	MSTRG.42468.1		Scf5bK3_64	13090072	13090189	3398
	MSTRG.42468.1		Scf5bK3_64	13090349	13090989	3057
	MSTRG.42468.1		Scf5bK3_64	13091130	13092649	1582
	MSTRG.42468.1		Scf5bK3_64	13092905	13094391	1131
	MSTRG.42468.1		Scf5bK3_64	13094518	13095191	811
	MSTRG.42468.1		Scf5bK3_64	13095315	13095402	1409
	MSTRG.42468.1		Scf5bK3_64	13095523	13096168	1632
	MSTRG.42468.1		Scf5bK3_64	13096436	13096918	1043
	MSTRG.42468.1		Scf5bK3_64	13097146	13097754	350
	MSTRG.42468.1		Scf5bK3_64	13097932	13098015	2191
	MSTRG.42468.1		Scf5bK3_64	13098145	13101656	1465
	MSTRG.42468.1		Scf5bK3_64	13101916	13102519	1697
	MSTRG.42468.1		Scf5bK3_64	13103030	13103824	1426
	MSTRG.42468.1		Scf5bK3_64	13104098	13105604	1963
	MSTRG.42468.1		Scf5bK3_64	13105829	13106869	1885
	MSTRG.42468.1		Scf5bK3_64	13107159	13107299	2815
	MSTRG.42468.1		Scf5bK3_64	13107417	13108224	1867
	MSTRG.42468.1		Scf5bK3_64	13108351	13109064	2012
	MSTRG.42468.1		Scf5bK3_64	13109194	13110267	1300
	MSTRG.42468.1		Scf5bK3_64	13110379	13111165	1320
	MSTRG.42468.1		Scf5bK3_64	13111288	13111488	1243
	MSTRG.42468.1		Scf5bK3_64	13111657	13112792	1828
	MSTRG.42468.1		Scf5bK3_64	13113031	13113610	1335
	MSTRG.42468.1		Scf5bK3_64	13113767	13114408	1724
	MSTRG.42468.1		Scf5bK3_64	13114544	13114676	437
	MSTRG.42468.1		Scf5bK3_64	13114903	13114988	1864
	MSTRG.42468.1		Scf5bK3_64	13115297	13116508	618
	MSTRG.42468.1		Scf5bK3_64	13116692	13117730	843
	MSTRG.42468.1		Scf5bK3_64	13117956	13119133	3088
	MSTRG.42468.1		Scf5bK3_64	13119354	13120481	3516
	MSTRG.42468.1		Scf5bK3_64	13120663	13121371	1382
	MSTRG.42468.1		Scf5bK3_64	13121473	13121919	4618
	MSTRG.42468.1		Scf5bK3_64	13122073	13123259	3057
	MSTRG.42468.1		Scf5bK3_64	13123445	13124154	4981
	MSTRG.42468.1		Scf5bK3_64	13124290	13124680	2088
	MSTRG.42468.1		Scf5bK3_64	13124859	13125589	1448
	MSTRG.42468.1		Scf5bK3_64	13125819	13126637	4119
	MSTRG.42468.1		Scf5bK3_64	13126823	13127755	3117
	MSTRG.42468.1		Scf5bK3_64	13127959	13129374	967
	MSTRG.42468.1		Scf5bK3_64	13129501	13130591	661
	MSTRG.42468.1		Scf5bK3_64	13130712	13131597	521
	MSTRG.42468.1		Scf5bK3_64	13131730	13131946	668
	MSTRG.42468.1		Scf5bK3_64	13132073	13132328	1377
	MSTRG.42468.1		Scf5bK3_64	13132464	13132989	3923
	MSTRG.42468.1		Scf5bK3_64	13133230	13133341	860
	MSTRG.42468.1		Scf5bK3_64	13133462	13134383	1162
	MSTRG.42468.1		Scf5bK3_64	13134498	13134683	551
	MSTRG.42468.1		Scf5bK3_64	13134975	13135056	497
	MSTRG.42468.1		Scf5bK3_64	13135207	13136332	1915
	MSTRG.42468.1		Scf5bK3_64	13136587	13139112	1508
	MSTRG.42468.1		Scf5bK3_64	13139309	13140164	1270
	MSTRG.42468.1		Scf5bK3_64	13140375	13140495	524
	MSTRG.42468.1		Scf5bK3_64	13140637	13141249	390
	MSTRG.42468.1		Scf5bK3_64	13141462	13142825	832
	MSTRG.42468.1		Scf5bK3_64	13143015	13144993	1651
	MSTRG.42468.1		Scf5bK3_64	13145230	13146715	913
	MSTRG.42468.1		Scf5bK3_64	13146877	13148312	957
	MSTRG.42468.1		Scf5bK3_64	13148439	13149102	960
	MSTRG.42468.1		Scf5bK3_64	13149223	13150078	915
	MSTRG.42468.1		Scf5bK3_64	13150202	13151113	948
	MSTRG.42468.1		Scf5bK3_64	13151231	13151459	999
	MSTRG.42468.1		Scf5bK3_64	13151580	13152584	1629
	MSTRG.42468.1		Scf5bK3_64	13152714	13152800	1513
	MSTRG.42468.1		Scf5bK3_64	13152936	13160616	962
	MSTRG.42468.1		Scf5bK3_64	13160737	13194634	1614
	MSTRG.42468.1		Scf5bK3_64	13195061	13243507	4
V	MSTRG.25514.1	MSTRG.25514	Scf5bK3_306	5448102	5449570	1737541	1921415
	MSTRG.25514.1		Scf5bK3_306	5449592	5451785	1867306
	MSTRG.25514.1		Scf5bK3_306	5451825	5453263	2125107
	MSTRG.25514.1		Scf5bK3_306	5453372	5456761	2035422
	MSTRG.25514.1		Scf5bK3_306	5456824	5456901	1671643
	MSTRG.25514.1		Scf5bK3_306	5457007	5458562	2972150
V	MSTRG.25511.1	MSTRG.25511	Scf5bK3_306	5399539	5400566	364493	472413
	MSTRG.25511.1		Scf5bK3_306	5400588	5402506	380007
	MSTRG.25511.1		Scf5bK3_306	5402549	5403946	306017
	MSTRG.25511.1		Scf5bK3_306	5404055	5404830	271357
	MSTRG.25511.1		Scf5bK3_306	5404893	5404965	180329
	MSTRG.25511.1		Scf5bK3_306	5405077	5407915	209591
V,S	MSTRG.35640.18	MSTRG.35640	Scf5bK3_479	10894878	10930191	125711	163631
	MSTRG.35640.18		Scf5bK3_479	10930415	10936893	67604
	MSTRG.35640.18		Scf5bK3_479	10937019	10940501	122013
	MSTRG.35640.18		Scf5bK3_479	10940589	10941388	167512
	MSTRG.35640.18		Scf5bK3_479	10941569	10943512	126380
	MSTRG.35640.18		Scf5bK3_479	10943725	10945771	62377
V	MSTRG.51280.2	MSTRG.51280	Scf5bK3_977	566702	569160	404	7398
V	MSTRG.25515.1	MSTRG.25515	Scf5bK3_306	5474042	5474882	1079007	9381212
	MSTRG.25515.1		Scf5bK3_306	5474904	5477313	1183071
	MSTRG.25515.1		Scf5bK3_306	5477362	5478155	2776918
	MSTRG.25515.1		Scf5bK3_306	5478276	5479633	1611431
	MSTRG.25515.1		Scf5bK3_306	5479696	5479780	3726462
	MSTRG.25515.1		Scf5bK3_306	5479885	5481239	4331892
V	MSTRG.25512.1	MSTRG.25512	Scf5bK3_306	5409290	5411481	314	159631
	MSTRG.25512.1		Scf5bK3_306	5411503	5413312	429
	MSTRG.25512.1		Scf5bK3_306	5413355	5418921	460
	MSTRG.25512.1		Scf5bK3_306	5419030	5421646	524
	MSTRG.25512.1		Scf5bK3_306	5421709	5421800	512
	MSTRG.25512.1		Scf5bK3_306	5421894	5429194	267
	MSTRG.25512.1		Scf5bK3_306	5430534	5432661	103739
	MSTRG.25512.1		Scf5bK3_306	5432683	5435532	103209
	MSTRG.25512.1		Scf5bK3_306	5435575	5437395	78458
	MSTRG.25512.1		Scf5bK3_306	5437504	5439837	77841
	MSTRG.25512.1		Scf5bK3_306	5439900	5439982	48900
	MSTRG.25512.1		Scf5bK3_306	5440076	5442458	94931
V,S	MSTRG.35640.16	MSTRG.35640	Scf5bK3_479	10874358	10912132	31080	238956
	MSTRG.35640.16		Scf5bK3_479	10912210	10913007	63987
	MSTRG.35640.16		Scf5bK3_479	10913104	10915584	78243
	MSTRG.35640.16		Scf5bK3_479	10915651	10917044	150920
	MSTRG.35640.16		Scf5bK3_479	10917173	10917258	83514
	MSTRG.35640.16		Scf5bK3_479	10917327	10918754	60472
	MSTRG.35640.16		Scf5bK3_479	10918807	10918888	32938
	MSTRG.35640.16		Scf5bK3_479	10918954	10921993	98837
	MSTRG.35640.16		Scf5bK3_479	10922098	10922196	131928
	MSTRG.35640.16		Scf5bK3_479	10922275	10930191	421
	MSTRG.35640.16		Scf5bK3_479	10930415	10936893	67604
	MSTRG.35640.16		Scf5bK3_479	10937019	10940501	122013
	MSTRG.35640.16		Scf5bK3_479	10940589	10941388	167512
	MSTRG.35640.16		Scf5bK3_479	10941569	10943512	126380
	MSTRG.35640.16		Scf5bK3_479	10943725	10945771	62377
V	MSTRG.36212.2	MSTRG.36212	Scf5bK3_485	1198603	1202843	1444	76100
	MSTRG.36212.2		Scf5bK3_485	1202883	1206900	1639
	MSTRG.36212.2		Scf5bK3_485	1207036	1208708	1644
	MSTRG.36212.2		Scf5bK3_485	1208880	1212072	3075
	MSTRG.36212.2		Scf5bK3_485	1212262	1213297	399
	MSTRG.36212.2		Scf5bK3_485	1213441	1214418	1494
	MSTRG.36212.2		Scf5bK3_485	1214603	1220643	2117
	MSTRG.36212.2		Scf5bK3_485	1220844	1222731	2162
	MSTRG.36212.2		Scf5bK3_485	1222901	1224424	1294
	MSTRG.36212.2		Scf5bK3_485	1224599	1225675	1276
	MSTRG.36212.2		Scf5bK3_485	1225874	1225996	1972
	MSTRG.36212.2		Scf5bK3_485	1226215	1227921	1785
	MSTRG.36212.2		Scf5bK3_485	1228029	1230777	1658
	MSTRG.36212.2		Scf5bK3_485	1231059	1233452	1467
	MSTRG.36212.2		Scf5bK3_485	1233574	1234614	1666
	MSTRG.36212.2		Scf5bK3_485	1234877	1236784	2876
	MSTRG.36212.2		Scf5bK3_485	1237071	1238633	1215
	MSTRG.36212.2		Scf5bK3_485	1238847	1240902	653
	MSTRG.36212.2		Scf5bK3_485	1241173	1242929	2546
	MSTRG.36212.2		Scf5bK3_485	1243068	1243188	4990
	MSTRG.36212.2		Scf5bK3_485	1243411	1245100	2586
	MSTRG.36212.2		Scf5bK3_485	1245393	1248371	1633
	MSTRG.36212.2		Scf5bK3_485	1248530	1249394	2250
	MSTRG.36212.2		Scf5bK3_485	1249825	1251630	8155
V	MSTRG.21386.1	MSTRG.21386	Scf5bK3_258	4288802	4289483	2825	5
	MSTRG.21386.1		Scf5bK3_258	4289624	4296672	2017
V,S	MSTRG.6924.1	MSTRG.6924	Scf5bK3_1347	2725864	2728159	1697	11600
	MSTRG.6924.1		Scf5bK3_1347	2728479	2729418	2036
	MSTRG.6924.1		Scf5bK3_1347	2729798	2730701	2579
	MSTRG.6924.1		Scf5bK3_1347	2731021	2733234	2556
	MSTRG.6924.1		Scf5bK3_1347	2733425	2748490	667
	MSTRG.6924.1		Scf5bK3_1347	2748661	2755422	1228
V	MSTRG.6569.4	MSTRG.6569	Scf5bK3_1328	6731509	6732663	2001	4370
	MSTRG.6569.4		Scf5bK3_1328	6732786	6736230	2999
	MSTRG.6569.4		Scf5bK3_1328	6736370	6742324	3
	MSTRG.6569.4		Scf5bK3_1328	6742447	6744404	9
	MSTRG.6569.4		Scf5bK3_1328	6744550	6745803	1818
	MSTRG.6569.4		Scf5bK3_1328	6746083	6747433	3508
V	MSTRG.6569.3		Scf5bK3_1328	6731509	6732663	2001	1844
	MSTRG.6569.3		Scf5bK3_1328	6732786	6736230	2999
	MSTRG.6569.3		Scf5bK3_1328	6736370	6736849	2849
	MSTRG.6569.3		Scf5bK3_1328	6736972	6744404	1836
	MSTRG.6569.3		Scf5bK3_1328	6744550	6745803	1818
	MSTRG.6569.3		Scf5bK3_1328	6746083	6747433	3508
	MSTRG.6569.3		Scf5bK3_1328	6747556	6754632	28
V,S	MSTRG.25517.1	MSTRG.25517	Scf5bK3_306	5509148	5518545	8	348
	MSTRG.25517.1		Scf5bK3_306	5518646	5518740	156698
	MSTRG.25517.1		Scf5bK3_306	5518803	5522225	37352
	MSTRG.25517.1		Scf5bK3_306	5522334	5524963	216466
	MSTRG.25517.1		Scf5bK3_306	5525012	5553655	1606
	MSTRG.25517.1		Scf5bK3_306	5553677	5555546	37041
V	MSTRG.25517.2		Scf5bK3_306	5515155	5518545	31395	211506
	MSTRG.25517.2		Scf5bK3_306	5518646	5518740	156698
	MSTRG.25517.2		Scf5bK3_306	5518803	5522225	37352
	MSTRG.25517.2		Scf5bK3_306	5522334	5524963	216466
	MSTRG.25517.2		Scf5bK3_306	5525012	5525747	116811
	MSTRG.25517.2		Scf5bK3_306	5525769	5528772	123266
V,S	MSTRG.25517.3		Scf5bK3_306	5515155	5518545	31395	130514
	MSTRG.25517.3		Scf5bK3_306	5518646	5518740	156698
	MSTRG.25517.3		Scf5bK3_306	5518803	5549935	0
	MSTRG.25517.3		Scf5bK3_306	5550044	5552893	39672
	MSTRG.25517.3		Scf5bK3_306	5552942	5553655	42126
	MSTRG.25517.3		Scf5bK3_306	5553677	5555546	37041
V	MSTRG.32988.1	MSTRG.32988	Scf5bK3_440	1034869	1036490	25	11393
V	MSTRG.32988.2		Scf5bK3_440	1034869	1036409	99	940
V	MSTRG.24290.3	MSTRG.24290	Scf5bK3_296	664741	666126	1276	158646
	MSTRG.24290.3		Scf5bK3_296	666329	666409	61815
	MSTRG.24290.3		Scf5bK3_296	668727	671400	65774
V	MSTRG.24290.2		Scf5bK3_296	664741	666121	27156	73742
	MSTRG.24290.2		Scf5bK3_296	666329	666409	61815
	MSTRG.24290.2		Scf5bK3_296	666846	667073	2251
	MSTRG.24290.2		Scf5bK3_296	668264	668491	3332
	MSTRG.24290.2		Scf5bK3_296	668727	671400	65774
V	MSTRG.24290.1		Scf5bK3_296	664741	666121	27156	343326
	MSTRG.24290.1		Scf5bK3_296	666329	666409	61815
	MSTRG.24290.1		Scf5bK3_296	668727	671400	65774
V	MSTRG.39519.6	MSTRG.39519	Scf5bK3_559	404810	406425	13898	12501
	MSTRG.39519.6		Scf5bK3_559	406543	409868	539
	MSTRG.39519.6		Scf5bK3_559	409986	411576	10802
	MSTRG.39519.6		Scf5bK3_559	411686	429157	11652
	MSTRG.39519.6		Scf5bK3_559	429305	431671	12989
	MSTRG.39519.6		Scf5bK3_559	431941	442931	3234
V	MSTRG.24291.2	MSTRG.24291	Scf5bK3_296	667523	667978	4383	673
	MSTRG.24291.2		Scf5bK3_296	668150	668377	278
V	MSTRG.35640.21	MSTRG.35640	Scf5bK3_479	10910276	10912132	51505	100615
	MSTRG.35640.21		Scf5bK3_479	10912210	10913007	63987
	MSTRG.35640.21		Scf5bK3_479	10913104	10915584	78243
	MSTRG.35640.21		Scf5bK3_479	10915651	10917044	150920
	MSTRG.35640.21		Scf5bK3_479	10917173	10917258	83514
	MSTRG.35640.21		Scf5bK3_479	10917327	10918754	60472
	MSTRG.35640.21		Scf5bK3_479	10918807	10918888	32938
	MSTRG.35640.21		Scf5bK3_479	10918954	10921993	98837
	MSTRG.35640.21		Scf5bK3_479	10922098	10922196	131928
	MSTRG.35640.21		Scf5bK3_479	10922275	10930191	421
	MSTRG.35640.21		Scf5bK3_479	10930271	10931528	76320
	MSTRG.35640.21		Scf5bK3_479	10931673	10936893	49172
	MSTRG.35640.21		Scf5bK3_479	10937019	10940501	122013
	MSTRG.35640.21		Scf5bK3_479	10940589	10941388	167512
	MSTRG.35640.21		Scf5bK3_479	10941569	10943512	126380
	MSTRG.35640.21		Scf5bK3_479	10943725	10945771	62377
V,S	MSTRG.21390.3	MSTRG.21390	Scf5bK3_258	4316613	4329278	909	63
	MSTRG.21390.3		Scf5bK3_258	4329578	4331145	2578
	MSTRG.21390.3		Scf5bK3_258	4331382	4334237	1072
	MSTRG.21390.3		Scf5bK3_258	4334378	4351349	9
V	MSTRG.24291.1	MSTRG.24291	Scf5bK3_296	667067	667522	1680	3305
	MSTRG.24291.1		Scf5bK3_296	667694	668149	2944
V	MSTRG.21390.5	MSTRG.21390	Scf5bK3_258	4340155	4345239	1565	10762
	MSTRG.21390.5		Scf5bK3_258	4345362	4346348	1191
	MSTRG.21390.5		Scf5bK3_258	4346648	4346914	2078
	MSTRG.21390.5		Scf5bK3_258	4347151	4349278	2254
	MSTRG.21390.5		Scf5bK3_258	4349419	4351349	2675
V,S	MSTRG.35296.12	MSTRG.35296	Scf5bK3_479	845906	914951	1230	1
	MSTRG.35296.12		Scf5bK3_479	915072	917138	1256
	MSTRG.35296.12		Scf5bK3_479	917325	919539	1995
	MSTRG.35296.12		Scf5bK3_479	919664	921578	3332
	MSTRG.35296.12		Scf5bK3_479	921683	924773	2856
	MSTRG.35296.12		Scf5bK3_479	925031	935824	4909
	MSTRG.35296.12		Scf5bK3_479	936023	990762	23
	MSTRG.35296.12		Scf5bK3_479	990835	993210	170
V,S	MSTRG.21390.1	MSTRG.21390	Scf5bK3_258	4313906	4345239	77	311
	MSTRG.21390.1		Scf5bK3_258	4345362	4346348	1191
	MSTRG.21390.1		Scf5bK3_258	4346648	4346914	2078
	MSTRG.21390.1		Scf5bK3_258	4347151	4349278	2254
	MSTRG.21390.1		Scf5bK3_258	4349419	4351349	2675
V	MSTRG.25727.1	MSTRG.25727	Scf5bK3_306	10527946	10533466	38296	65190
	MSTRG.25727.1		Scf5bK3_306	10533635	10535705	33660
	MSTRG.25727.1		Scf5bK3_306	10535815	10542277	40627
	MSTRG.25727.1		Scf5bK3_306	10542460	10542617	32624
	MSTRG.25727.1		Scf5bK3_306	10542829	10545790	26063
	MSTRG.25727.1		Scf5bK3_306	10545952	10554059	23129
	MSTRG.25727.1		Scf5bK3_306	10554133	10604424	20406
V	MSTRG.13315.1	MSTRG.13315	Scf5bK3_179	222144	222243	30173	549779
	MSTRG.13315.1		Scf5bK3_179	222400	223486	44687
	MSTRG.13315.1		Scf5bK3_179	223854	225343	25475
	MSTRG.13315.1		Scf5bK3_179	226552	226631	31141
	MSTRG.13315.1		Scf5bK3_179	226857	227842	19106
V	MSTRG.3481.1	MSTRG.3481	Scf5bK3_116	1536155	1538355	4	92097
	MSTRG.3481.1		Scf5bK3_116	1538459	1544780	5
	MSTRG.3481.1		Scf5bK3_116	1544947	1546227	22031
	MSTRG.3481.1		Scf5bK3_116	1546420	1547782	29380
	MSTRG.3481.1		Scf5bK3_116	1547972	1549586	13648
	MSTRG.3481.1		Scf5bK3_116	1549727	1551295	28687
	MSTRG.3481.1		Scf5bK3_116	1551415	1553784	13781
V	MSTRG.31044.1	MSTRG.31044	Scf5bK3_401	115103	115172	20	6611
	MSTRG.31044.1		Scf5bK3_401	119738	122481	6655
	MSTRG.31044.1		Scf5bK3_401	122603	124009	18436
	MSTRG.31044.1		Scf5bK3_401	124258	124884	8600
	MSTRG.31044.1		Scf5bK3_401	124982	128233	9326
	MSTRG.31044.1		Scf5bK3_401	128368	131599	11580
	MSTRG.31044.1		Scf5bK3_401	131736	135268	4697
	MSTRG.31044.1		Scf5bK3_401	135643	137660	2703
	MSTRG.31044.1		Scf5bK3_401	137770	139487	4706
	MSTRG.31044.1		Scf5bK3_401	139622	148321	3542
	MSTRG.31044.1		Scf5bK3_401	148455	185813	4196
V	MSTRG.47398.1	MSTRG.47398	Scf5bK3_791	2561928	2565101	135433	118616
	MSTRG.47398.1		Scf5bK3_791	2565202	2567798	51639
	MSTRG.47398.1		Scf5bK3_791	2567930	2570548	121735
	MSTRG.47398.1		Scf5bK3_791	2570670	2573507	126478
V	MSTRG.35637.2	MSTRG.35637	Scf5bK3_479	10596409	10598495	10233	4613
	MSTRG.35637.2		Scf5bK3_479	10598573	10599868	7490
	MSTRG.35637.2		Scf5bK3_479	10599965	10600646	7808
	MSTRG.35637.2		Scf5bK3_479	10600713	10601830	9959
	MSTRG.35637.2		Scf5bK3_479	10601959	10602043	9500
	MSTRG.35637.2		Scf5bK3_479	10602112	10604156	12081
	MSTRG.35637.2		Scf5bK3_479	10604209	10606064	10544
	MSTRG.35637.2		Scf5bK3_479	10606130	10608431	7840
	MSTRG.35637.2		Scf5bK3_479	10608536	10608611	7200
	MSTRG.35637.2		Scf5bK3_479	10608690	10608854	7269
	MSTRG.35637.2		Scf5bK3_479	10608954	10610568	4703
	MSTRG.35637.2		Scf5bK3_479	10610792	10612214	10118
	MSTRG.35637.2		Scf5bK3_479	10612340	10613959	8725
	MSTRG.35637.2		Scf5bK3_479	10614047	10615275	4930
	MSTRG.35637.2		Scf5bK3_479	10615456	10617632	457
	MSTRG.35637.2		Scf5bK3_479	10617845	10620350	11
	MSTRG.35637.2		Scf5bK3_479	10620435	10627077	0
	MSTRG.35637.2		Scf5bK3_479	10627240	10628837	1703
	MSTRG.35637.2		Scf5bK3_479	10628946	10635912	3614
	MSTRG.35637.2		Scf5bK3_479	10636047	10666729	123
V	MSTRG.47398.2	MSTRG.47398	Scf5bK3_791	2562464	2565101	1374	16201
	MSTRG.47398.2		Scf5bK3_791	2565202	2567798	51639
	MSTRG.47398.2		Scf5bK3_791	2567930	2570548	121735
	MSTRG.47398.2		Scf5bK3_791	2570670	2573507	126478
V,S	MSTRG.45528.4	MSTRG.45528	Scf5bK3_756	636200	640695	2	245028
	MSTRG.45528.4		Scf5bK3_756	643761	755820	5357
V,S	MSTRG.45528.19	MSTRG.45528	Scf5bK3_756	720420	735515	12167	195767
	MSTRG.45528.19		Scf5bK3_756	735927	736351	1
V	MSTRG.35637.5	MSTRG.35637	Scf5bK3_479	10596409	10598495	10233	28473
	MSTRG.35637.5		Scf5bK3_479	10598573	10599868	7490
	MSTRG.35637.5		Scf5bK3_479	10599965	10600646	7808
	MSTRG.35637.5		Scf5bK3_479	10600713	10601830	9959
	MSTRG.35637.5		Scf5bK3_479	10601959	10602043	9500
	MSTRG.35637.5		Scf5bK3_479	10602112	10604156	12081
	MSTRG.35637.5		Scf5bK3_479	10604209	10606064	10544
	MSTRG.35637.5		Scf5bK3_479	10606130	10608431	7840
	MSTRG.35637.5		Scf5bK3_479	10608536	10608611	7200
	MSTRG.35637.5		Scf5bK3_479	10608690	10608854	7269
	MSTRG.35637.5		Scf5bK3_479	10608954	10610568	4703
	MSTRG.35637.5		Scf5bK3_479	10610792	10612214	10118
	MSTRG.35637.5		Scf5bK3_479	10612340	10613959	8725
	MSTRG.35637.5		Scf5bK3_479	10614047	10615275	4930
	MSTRG.35637.5		Scf5bK3_479	10615456	10622361	0
	MSTRG.35637.5		Scf5bK3_479	10622574	10625079	1535
	MSTRG.35637.5		Scf5bK3_479	10625164	10627077	772
	MSTRG.35637.5		Scf5bK3_479	10627240	10628837	1703
	MSTRG.35637.5		Scf5bK3_479	10628946	10635912	3614
	MSTRG.35637.5		Scf5bK3_479	10636047	10676214	3975
V	MSTRG.2412.2	MSTRG.2412	Scf5bK3_112	953318	997571	21	792520
	MSTRG.2412.2		Scf5bK3_112	997842	997918	265482
	MSTRG.2412.2		Scf5bK3_112	997986	1000117	244309
	MSTRG.2412.2		Scf5bK3_112	1000221	1003805	40
	MSTRG.2412.2		Scf5bK3_112	1003878	1006870	68
	MSTRG.2412.2		Scf5bK3_112	1006936	1007020	137063
	MSTRG.2412.2		Scf5bK3_112	1007102	1007553	147979
	MSTRG.2412.2		Scf5bK3_112	1007615	1009262	44051
	MSTRG.2412.2		Scf5bK3_112	1009380	1011035	252289
	MSTRG.2412.2		Scf5bK3_112	1011131	1012914	169305
	MSTRG.2412.2		Scf5bK3_112	1013002	1014342	132661
	MSTRG.2412.2		Scf5bK3_112	1014514	1019289	59965
	MSTRG.2412.2		Scf5bK3_112	1019375	1019931	99976
	MSTRG.2412.2		Scf5bK3_112	1020030	1020991	94979
	MSTRG.2412.2		Scf5bK3_112	1021061	1021147	127392
	MSTRG.2412.2		Scf5bK3_112	1021278	1021854	88481
	MSTRG.2412.2		Scf5bK3_112	1021989	1025110	66073
	MSTRG.2412.2		Scf5bK3_112	1025348	1031274	164049
V,S	MSTRG.35296.14	MSTRG.35296	Scf5bK3_479	845906	914951	1230	8598
	MSTRG.35296.14		Scf5bK3_479	915072	917138	1256
	MSTRG.35296.14		Scf5bK3_479	917325	919539	1995
	MSTRG.35296.14		Scf5bK3_479	919664	921578	3332
	MSTRG.35296.14		Scf5bK3_479	921683	924773	2856
	MSTRG.35296.14		Scf5bK3_479	925031	935824	4909
	MSTRG.35296.14		Scf5bK3_479	936023	944895	319
	MSTRG.35296.14		Scf5bK3_479	944968	947003	1016
