# Supplementary material for: Alternative Transcription at Venom Genes and Its Role as a Complementary Mechanism for the Generation of Venom Complexity in the Common House Spider
Source: Front Ecol Evol. Author manuscript; Available in PMC 2019 Aug 20. (PMC6700725; doi:10.3389/fevo.2019.00085)
Supplement: STable5 [file NIHMS1042230-supplement-STable5.XLSX]

## Sheet: Sheet1
Table S5. Transcripts significantly upregulated in venom gland in comparison with silk, ovary and cephalothorax tissue.
Transcripts in bold are produced by members of a novel gene family described in Gendreau et al. 2017
Transcript	Gene	Venom Protein?	Venom gland expression rank	Venom gland average TPM	BLAST evalue	BLAST ID
MSTRG.25515.1	MSTRG.25515	YES	1	184424	3.4e-75	XP_015911365.1 PREDICTED: uncharacterized protein LOC107442338 [Parasteatoda tepidariorum]
MSTRG.25514.1	MSTRG.25514	YES	6	39234.8	2.9e-63	XP_015911386.1 PREDICTED: uncharacterized protein LOC107442349 [Parasteatoda tepidariorum]
MSTRG.32727.1	MSTRG.32727	YES	8	15877.6	1.7e-62	XP_015917456.1 PREDICTED: toxin CSTX-10-like isoform X2 [Parasteatoda tepidariorum]
MSTRG.32727.2	MSTRG.32727	NO	12	9369.5	3.4e-64	XP_015917450.1 PREDICTED: U3-lycotoxin-Ls1w-like isoform X1 [Parasteatoda tepidariorum]
MSTRG.20285.1	MSTRG.20285	YES	14	8604.13	2.3e-42	XP_015913568.1 PREDICTED: alpha-latrotoxin associated low molecular weight protein SGV150-311-like [Parasteatoda tepidariorum]
MSTRG.25517.2	MSTRG.25517	YES	15	6103.94	2.7e-63	XP_015911381.1 PREDICTED: uncharacterized protein LOC107442345 [Parasteatoda tepidariorum]
MSTRG.2412.2	MSTRG.2412	YES	16	4859.13	0	XP_015916143.1 PREDICTED: uncharacterized protein LOC107446098 isoform X1 [Parasteatoda tepidariorum]
aug3.g14217.t1	MSTRG.45528	YES	17	4633.13	0	XP_015908308.1 PREDICTED: delta-latroinsectotoxin-Lt1a-like [Parasteatoda tepidariorum]
MSTRG.4819.1	MSTRG.4819	NO	18	4628.63	3e-188	XP_015910201.1 PREDICTED: receptor-type tyrosine-protein phosphatase T-like [Parasteatoda tepidariorum]
MSTRG.2390.1	MSTRG.2390	NO	19	4508.03	NA	***No Hits Found***
MSTRG.25511.1	MSTRG.25511	YES	20	4442.53	6.3e-66	XP_015911361.1 PREDICTED: uncharacterized protein LOC107442337 [Parasteatoda tepidariorum]
MSTRG.15544.1	MSTRG.15544	NO	21	4045.69	8.4e-47	XP_015926129.1 PREDICTED: muscle LIM protein 1-like [Parasteatoda tepidariorum]
aug3.g16830.t1	MSTRG.10883	YES	23	3895.16	0	XP_015925317.1 PREDICTED: alpha-latrocrustotoxin-Lt1a-like [Parasteatoda tepidariorum]
aug3.g14212.t1	MSTRG.45528	YES	25	3266.76	0	XP_015908307.1 PREDICTED: alpha-latrocrustotoxin-Lt1a-like [Parasteatoda tepidariorum]
aug3.g14215.t1	MSTRG.45528	YES	26	3253.5	0	XP_015908315.1 PREDICTED: delta-latroinsectotoxin-Lt1a-like [Parasteatoda tepidariorum]
MSTRG.20114.1	MSTRG.20114	YES	27	3193.26	8.5e-124	XP_015912134.1 PREDICTED: CRISP/Allergen/PR-1-like isoform X1 [Parasteatoda tepidariorum]
MSTRG.25517.3	MSTRG.25517	YES	28	3107.68	1.7e-62	XP_015911381.1 PREDICTED: uncharacterized protein LOC107442345 [Parasteatoda tepidariorum]
MSTRG.33004.1	MSTRG.33004	NO	29	3041.29	0	XP_015914299.1 PREDICTED: delta-latroinsectotoxin-Lt1a-like [Parasteatoda tepidariorum]
MSTRG.2412.1	MSTRG.2412	NO	30	2821.5	0	XP_015916143.1 PREDICTED: uncharacterized protein LOC107446098 isoform X1 [Parasteatoda tepidariorum]
MSTRG.35793.1	MSTRG.35793	NO	31	2656.99	0	XP_015910729.1 PREDICTED: paramyosin-like [Parasteatoda tepidariorum]
MSTRG.9739.2	MSTRG.9739	NO	33	2570.41	2.4e-64	KFM82702.1 Troponin I, partial [Stegodyphus mimosarum]
MSTRG.2214.2	MSTRG.2214	NO	35	2474.53	3e-31	XP_015923404.1 PREDICTED: U9-ctenitoxin-Pr1a-like isoform X2 [Parasteatoda tepidariorum]
MSTRG.35640.18	MSTRG.35640	YES	38	2165.64	9.2e-135	XP_015906906.1 PREDICTED: endothelin-converting enzyme 1-like [Parasteatoda tepidariorum]
MSTRG.35640.19	MSTRG.35640	NO	39	2108.71	1.2e-134	XP_015906906.1 PREDICTED: endothelin-converting enzyme 1-like [Parasteatoda tepidariorum]
MSTRG.47398.1	MSTRG.47398	YES	41	1995.9	2.4e-91	XP_015909086.1 PREDICTED: uncharacterized protein LOC107440630 [Parasteatoda tepidariorum]
MSTRG.15121.1	MSTRG.15121	NO	44	1886.07	NA	***No Hits Found***
MSTRG.35640.16	MSTRG.35640	YES	46	1799.23	5.2e-243	XP_015906906.1 PREDICTED: endothelin-converting enzyme 1-like [Parasteatoda tepidariorum]
aug3.g20785.t2	MSTRG.35640	YES	47	1798.5	0	XP_015920492.1 PREDICTED: membrane metallo-endopeptidase-like 1 [Parasteatoda tepidariorum]
aug3.g14214.t1	MSTRG.45528	YES	48	1673.45	6.9e-300	XP_015908309.1 PREDICTED: alpha-latrocrustotoxin-Lt1a-like [Parasteatoda tepidariorum]
aug3.g16526.t1	MSTRG.25514	YES	51	1432.81	1.5e-63	XP_015911386.1 PREDICTED: uncharacterized protein LOC107442349 [Parasteatoda tepidariorum]
MSTRG.50666.3	MSTRG.50666	NO	53	1391.67	NA	***No Hits Found***
MSTRG.12759.2	MSTRG.12759	YES	54	1375.88	8.6e-166	XP_015927890.1 PREDICTED: leucine-rich repeat-containing G-protein coupled receptor 6-like [Parasteatoda tepidariorum]
MSTRG.45528.21	MSTRG.45528	NO	56	1279.11	0	XP_015908308.1 PREDICTED: delta-latroinsectotoxin-Lt1a-like [Parasteatoda tepidariorum]
MSTRG.2214.4	MSTRG.2214	NO	57	1196.24	3e-31	XP_015923404.1 PREDICTED: U9-ctenitoxin-Pr1a-like isoform X2 [Parasteatoda tepidariorum]
aug3.g24545.t1	MSTRG.34222	NO	59	1141.53	7.6e-60	XP_015916143.1 PREDICTED: uncharacterized protein LOC107446098 isoform X1 [Parasteatoda tepidariorum]
MSTRG.2214.3	MSTRG.2214	NO	60	1139.2	3e-31	XP_015923404.1 PREDICTED: U9-ctenitoxin-Pr1a-like isoform X2 [Parasteatoda tepidariorum]
MSTRG.2214.5	MSTRG.2214	NO	64	1061.08	3e-31	XP_015923404.1 PREDICTED: U9-ctenitoxin-Pr1a-like isoform X2 [Parasteatoda tepidariorum]
aug3.g16521.t1	MSTRG.25516	YES	65	1058.71	6.8e-58	XP_015911377.1 PREDICTED: uncharacterized protein LOC107442342 isoform X1 [Parasteatoda tepidariorum]
aug3.g11006.t1	MSTRG.29978	YES	66	1046.14	2.5e-44	XP_015930837.1 PREDICTED: uncharacterized protein LOC107457239 [Parasteatoda tepidariorum]
MSTRG.2214.11	MSTRG.2214	YES	67	1037.15	4.6e-22	XP_015923403.1 PREDICTED: U9-ctenitoxin-Pr1a-like isoform X1 [Parasteatoda tepidariorum]
MSTRG.45528.18	MSTRG.45528	NO	68	1033.44	0	XP_015908308.1 PREDICTED: delta-latroinsectotoxin-Lt1a-like [Parasteatoda tepidariorum]
MSTRG.25512.1	MSTRG.25512	YES	70	1005.13	5.1e-64	XP_015911359.1 PREDICTED: uncharacterized protein LOC107442336 isoform X1 [Parasteatoda tepidariorum]
MSTRG.45528.4	MSTRG.45528	YES	71	979.196	0	XP_015908309.1 PREDICTED: alpha-latrocrustotoxin-Lt1a-like [Parasteatoda tepidariorum]
MSTRG.15120.4	MSTRG.15120	NO	73	955.433	NA	***No Hits Found***
MSTRG.45528.14	MSTRG.45528	NO	75	904.813	0	XP_015908305.1 PREDICTED: delta-latroinsectotoxin-Lt1a-like [Parasteatoda tepidariorum]
aug3.g24939dup1.t1	MSTRG.43994	NO	76	900.938	4.2e-146	XP_015916143.1 PREDICTED: uncharacterized protein LOC107446098 isoform X1 [Parasteatoda tepidariorum]
MSTRG.35640.5	MSTRG.35640	NO	78	890.249	3.2e-118	XP_015906898.1 PREDICTED: membrane metallo-endopeptidase-like 1, partial [Parasteatoda tepidariorum]
MSTRG.1456.1	MSTRG.1456	YES	79	880.057	0	XP_015924123.1 PREDICTED: neuroendocrine convertase 1-like [Parasteatoda tepidariorum]
MSTRG.45528.15	MSTRG.45528	NO	81	866.8	0	XP_015908305.1 PREDICTED: delta-latroinsectotoxin-Lt1a-like [Parasteatoda tepidariorum]
MSTRG.25508.1	MSTRG.25508	YES	84	838.796	1.6e-66	XP_015911366.1 PREDICTED: uncharacterized protein LOC107442339 [Parasteatoda tepidariorum]
aug3.g5236.t1	MSTRG.43101	YES	86	827.161	0	XP_015915844.1 PREDICTED: alpha-latrocrustotoxin-Lt1a-like [Parasteatoda tepidariorum]
MSTRG.2214.13	MSTRG.2214	NO	90	773.878	7.9e-32	XP_015925690.1 PREDICTED: U9-ctenitoxin-Pr1a-like isoform X2 [Parasteatoda tepidariorum]
MSTRG.15120.3	MSTRG.15120	NO	92	742.733	NA	***No Hits Found***
MSTRG.45528.9	MSTRG.45528	NO	96	723.507	2.8e-254	XP_015908308.1 PREDICTED: delta-latroinsectotoxin-Lt1a-like [Parasteatoda tepidariorum]
MSTRG.35640.10	MSTRG.35640	NO	97	718.909	2.9e-119	XP_015906898.1 PREDICTED: membrane metallo-endopeptidase-like 1, partial [Parasteatoda tepidariorum]
MSTRG.35640.21	MSTRG.35640	YES	101	684.836	1.2e-242	XP_015906906.1 PREDICTED: endothelin-converting enzyme 1-like [Parasteatoda tepidariorum]
MSTRG.45528.8	MSTRG.45528	NO	102	680.1	NA	***No Hits Found***
MSTRG.536.1	MSTRG.536	NO	103	641.993	3.5e-52	XP_015921985.1 PREDICTED: uncharacterized protein LOC107450651 [Parasteatoda tepidariorum]
aug3.g13572.t1	MSTRG.38040	YES	108	591.554	3e-178	XP_015907063.1 PREDICTED: leucine-rich repeat and immunoglobulin-like domain-containing nogo receptor-interacting protein 3 isoform X3 [Parasteatoda tepidariorum]
MSTRG.2390.5	MSTRG.2390	NO	111	567.498	NA	***No Hits Found***
MSTRG.45534.4	MSTRG.45534	NO	113	559.178	NA	***No Hits Found***
MSTRG.45534.3	MSTRG.45534	NO	114	546.318	NA	***No Hits Found***
MSTRG.45534.12	MSTRG.45534	NO	119	523.717	NA	***No Hits Found***
MSTRG.26738.1	MSTRG.26738	NO	120	520.416	NA	***No Hits Found***
MSTRG.25727.1	MSTRG.25727	YES	121	517.66	2.4e-181	XP_015917862.1 PREDICTED: corticotropin-releasing factor-binding protein-like [Parasteatoda tepidariorum]
aug3.g21300.t1	MSTRG.27557	NO	123	507.866	1.5e-111	XP_015922111.1 PREDICTED: tropomodulin-like [Parasteatoda tepidariorum]
aug3.g14216.t1	MSTRG.45528	YES	125	498.104	0	XP_015908316.1 PREDICTED: alpha-latrocrustotoxin-Lt1a-like [Parasteatoda tepidariorum]
MSTRG.15120.1	MSTRG.15120	NO	127	478.845	NA	***No Hits Found***
MSTRG.45528.11	MSTRG.45528	NO	128	476.527	1.2e-293	XP_015908309.1 PREDICTED: alpha-latrocrustotoxin-Lt1a-like [Parasteatoda tepidariorum]
MSTRG.2214.14	MSTRG.2214	YES	130	475.784	2.3e-26	XP_015923403.1 PREDICTED: U9-ctenitoxin-Pr1a-like isoform X1 [Parasteatoda tepidariorum]
MSTRG.36941.1	MSTRG.36941	NO	131	475.701	NA	***No Hits Found***
MSTRG.12759.3	MSTRG.12759	YES	133	471.622	8.1e-161	XP_015927890.1 PREDICTED: leucine-rich repeat-containing G-protein coupled receptor 6-like [Parasteatoda tepidariorum]
MSTRG.50665.2	MSTRG.50665	NO	135	471.45	NA	***No Hits Found***
MSTRG.45534.10	MSTRG.45534	NO	138	459.311	NA	***No Hits Found***
aug3.g24644.t1	MSTRG.287	NO	143	433.795	6.9e-96	XP_015914549.1 PREDICTED: uncharacterized protein LOC107444830 [Parasteatoda tepidariorum]
MSTRG.45532.1	MSTRG.45532	NO	144	421.773	3.1e-15	XP_015908316.1 PREDICTED: alpha-latrocrustotoxin-Lt1a-like [Parasteatoda tepidariorum]
MSTRG.35640.9	MSTRG.35640	NO	146	416.226	3.2e-118	XP_015906898.1 PREDICTED: membrane metallo-endopeptidase-like 1, partial [Parasteatoda tepidariorum]
MSTRG.2214.9	MSTRG.2214	NO	148	400.16	2.3e-31	XP_015923404.1 PREDICTED: U9-ctenitoxin-Pr1a-like isoform X2 [Parasteatoda tepidariorum]
MSTRG.50666.1	MSTRG.50666	NO	150	392.002	NA	***No Hits Found***
aug3.g21575.t1	MSTRG.2214	YES	151	388.027	3.1e-29	XP_015923404.1 PREDICTED: U9-ctenitoxin-Pr1a-like isoform X2 [Parasteatoda tepidariorum]
MSTRG.45528.19	MSTRG.45528	YES	155	378.637	0	XP_015908308.1 PREDICTED: delta-latroinsectotoxin-Lt1a-like [Parasteatoda tepidariorum]
MSTRG.25513.1	MSTRG.25513	NO	157	376.156	NA	***No Hits Found***
MSTRG.47398.2	MSTRG.47398	YES	162	367.968	1.8e-91	XP_015909086.1 PREDICTED: uncharacterized protein LOC107440630 [Parasteatoda tepidariorum]
MSTRG.44694.1	MSTRG.44694	NO	167	359.525	NA	***No Hits Found***
aug3.g11137.t1	MSTRG.43121	YES	169	356.64	0	XP_015918647.1 PREDICTED: alpha-latrocrustotoxin-Lt1a-like [Parasteatoda tepidariorum]
aug3.g10236.t1	MSTRG.32727	YES	170	351.24	7e-63	XP_015917456.1 PREDICTED: toxin CSTX-10-like isoform X2 [Parasteatoda tepidariorum]
MSTRG.45908.15	MSTRG.45908	NO	179	337.229	0	XP_015907825.1 PREDICTED: titin-like [Parasteatoda tepidariorum]
MSTRG.32723.2	MSTRG.32723	NO	180	337.086	3.4e-54	XP_015917375.1 PREDICTED: uncharacterized protein LOC107447074 [Parasteatoda tepidariorum]
aug3.g20110.t1	MSTRG.50663	YES	181	336.628	0	XP_015918646.1 PREDICTED: alpha-latrocrustotoxin-Lt1a-like [Parasteatoda tepidariorum]
MSTRG.45534.8	MSTRG.45534	NO	184	325.719	NA	***No Hits Found***
MSTRG.45534.7	MSTRG.45534	NO	185	323.297	NA	***No Hits Found***
MSTRG.32973.1	MSTRG.32973	NO	186	322.217	2.2e-36	XP_015914337.1 PREDICTED: delta-latroinsectotoxin-Lt1a-like [Parasteatoda tepidariorum]
MSTRG.45534.9	MSTRG.45534	NO	190	310.993	NA	***No Hits Found***
MSTRG.50666.2	MSTRG.50666	NO	191	310.734	NA	***No Hits Found***
aug3.g16529.t1	MSTRG.25511	YES	194	300.162	1.5e-66	XP_015911361.1 PREDICTED: uncharacterized protein LOC107442337 [Parasteatoda tepidariorum]
MSTRG.45534.11	MSTRG.45534	NO	195	298.68	NA	***No Hits Found***
MSTRG.10883.1	MSTRG.10883	NO	197	296.521	NA	***No Hits Found***
MSTRG.45908.21	MSTRG.45908	NO	206	279.628	0	XP_015907825.1 PREDICTED: titin-like [Parasteatoda tepidariorum]
aug3.g21778.t1	MSTRG.36220	NO	211	271.149	8.9e-298	XP_015924739.1 PREDICTED: ras and EF-hand domain-containing protein-like, partial [Parasteatoda tepidariorum]
MSTRG.2214.6	MSTRG.2214	YES	216	259.766	2.5e-31	XP_015923404.1 PREDICTED: U9-ctenitoxin-Pr1a-like isoform X2 [Parasteatoda tepidariorum]
aug3.g11106.t1	MSTRG.14165	NO	225	250.856	0	XP_015931017.1 PREDICTED: elongation factor 2-like [Parasteatoda tepidariorum]
MSTRG.2214.8	MSTRG.2214	NO	227	247.18	2.4e-31	XP_015923404.1 PREDICTED: U9-ctenitoxin-Pr1a-like isoform X2 [Parasteatoda tepidariorum]
MSTRG.32972.1	MSTRG.32972	NO	229	246.514	1.9e-32	XP_015914327.1 PREDICTED: delta-latroinsectotoxin-Lt1a-like, partial [Parasteatoda tepidariorum]
aug3.g23627.t1	MSTRG.35817	NO	235	240.744	2.8e-204	XP_015924687.1 PREDICTED: very-long-chain (3R)-3-hydroxyacyl-CoA dehydratase-like [Parasteatoda tepidariorum]
MSTRG.32541.1	MSTRG.32541	YES	238	237.503	3e-243	XP_015908741.1 PREDICTED: carboxypeptidase B-like [Parasteatoda tepidariorum]
MSTRG.12326.1	MSTRG.12326	NO	239	236.691	NA	***No Hits Found***
MSTRG.45528.20	MSTRG.45528	NO	243	229.329	0	XP_015908308.1 PREDICTED: delta-latroinsectotoxin-Lt1a-like [Parasteatoda tepidariorum]
MSTRG.45534.13	MSTRG.45534	NO	247	222.751	NA	***No Hits Found***
MSTRG.32970.7	MSTRG.32970	YES	255	210.857	0	XP_015914337.1 PREDICTED: delta-latroinsectotoxin-Lt1a-like [Parasteatoda tepidariorum]
aug3.g2389.t1	MSTRG.35704	NO	260	205.857	0	XP_015919526.1 PREDICTED: transforming growth factor-beta-induced protein ig-h3-like [Parasteatoda tepidariorum]
MSTRG.45528.7	MSTRG.45528	NO	261	205.632	NA	***No Hits Found***
aug3.g11118.t1	MSTRG.34758	NO	271	196.36	1.6e-125	XP_015931030.1 PREDICTED: uncharacterized protein LOC107457387 [Parasteatoda tepidariorum]
MSTRG.45528.6	MSTRG.45528	NO	275	194.408	NA	***No Hits Found***
MSTRG.6967.1	MSTRG.6967	NO	276	193.18	0	XP_015912342.1 PREDICTED: neprilysin-2-like [Parasteatoda tepidariorum]
MSTRG.15131.16	MSTRG.15131	NO	278	191.578	3.1e-273	KFM66145.1 Muscle M-line assembly protein unc-89, partial [Stegodyphus mimosarum]
MSTRG.32968.1	MSTRG.32968	NO	282	185.644	NA	***No Hits Found***
MSTRG.7941.1	MSTRG.7941	NO	284	182.282	NA	***No Hits Found***
aug3.g24072.t1	MSTRG.15264	YES	285	182.109	3.6e-117	XP_015927369.1 PREDICTED: uncharacterized protein LOC107454635 [Parasteatoda tepidariorum]
aug3.g19326.t1	MSTRG.45425	YES	289	179.422	1.2e-60	XP_015916143.1 PREDICTED: uncharacterized protein LOC107446098 isoform X1 [Parasteatoda tepidariorum]
MSTRG.45534.1	MSTRG.45534	NO	290	179.279	NA	***No Hits Found***
aug3.g4485.t1	MSTRG.30629	NO	293	176.682	3.6e-95	XP_015923836.1 PREDICTED: phospholipase A2 Scol/Pla-like isoform X3 [Parasteatoda tepidariorum]
MSTRG.45534.2	MSTRG.45534	NO	294	175.692	NA	***No Hits Found***
MSTRG.50019.1	MSTRG.50019	YES	297	175.324	3.3e-76	KFM80344.1 Chondroadherin-like protein, partial [Stegodyphus mimosarum]
MSTRG.32970.1	MSTRG.32970	YES	304	171.462	0	XP_015914337.1 PREDICTED: delta-latroinsectotoxin-Lt1a-like [Parasteatoda tepidariorum]
MSTRG.5346.1	MSTRG.5346	NO	312	167.196	NA	***No Hits Found***
MSTRG.29154.1	MSTRG.29154	NO	313	164.995	2.5e-292	XP_015908842.1 PREDICTED: muscle M-line assembly protein unc-89-like [Parasteatoda tepidariorum]
MSTRG.36941.2	MSTRG.36941	NO	314	164.616	NA	***No Hits Found***
MSTRG.20284.1	MSTRG.20284	NO	317	158.14	1.3e-39	XP_015913574.1 PREDICTED: crustacean hyperglycemic hormone 6-like [Parasteatoda tepidariorum]
MSTRG.35640.11	MSTRG.35640	NO	320	156.24	1e-242	XP_015906906.1 PREDICTED: endothelin-converting enzyme 1-like [Parasteatoda tepidariorum]
MSTRG.2390.6	MSTRG.2390	NO	324	152.3	NA	***No Hits Found***
MSTRG.50665.1	MSTRG.50665	NO	337	148.748	NA	***No Hits Found***
MSTRG.25522.1	MSTRG.25522	NO	340	148.083	8.3e-286	XP_015905603.1 PREDICTED: translocation protein SEC63 homolog, partial [Parasteatoda tepidariorum]
aug3.g25588.t1	MSTRG.32970	NO	342	144.975	0	XP_015914327.1 PREDICTED: delta-latroinsectotoxin-Lt1a-like, partial [Parasteatoda tepidariorum]
MSTRG.45528.2	MSTRG.45528	NO	349	140.541	0	XP_015908307.1 PREDICTED: alpha-latrocrustotoxin-Lt1a-like [Parasteatoda tepidariorum]
MSTRG.27557.3	MSTRG.27557	NO	352	136.683	3e-141	KFM77811.1 Tropomodulin, partial [Stegodyphus mimosarum]
aug3.g26281.t1	MSTRG.14312	NO	358	134.085	1.6e-185	XP_015905045.1 PREDICTED: uncharacterized protein LOC107437523 [Parasteatoda tepidariorum]
MSTRG.45908.19	MSTRG.45908	NO	359	133.758	0	XP_015907825.1 PREDICTED: titin-like [Parasteatoda tepidariorum]
MSTRG.32973.2	MSTRG.32973	NO	360	133.32	2.2e-36	XP_015914337.1 PREDICTED: delta-latroinsectotoxin-Lt1a-like [Parasteatoda tepidariorum]
MSTRG.6027.1	MSTRG.6027	NO	362	132.69	NA	***No Hits Found***
MSTRG.2214.7	MSTRG.2214	NO	363	132.541	2.5e-31	XP_015923404.1 PREDICTED: U9-ctenitoxin-Pr1a-like isoform X2 [Parasteatoda tepidariorum]
MSTRG.35637.5	MSTRG.35637	YES	369	127.893	1.5e-296	XP_015920492.1 PREDICTED: membrane metallo-endopeptidase-like 1 [Parasteatoda tepidariorum]
aug3.g20201.t1	MSTRG.15190	YES	376	123.53	1.3e-132	XP_008189096.1 PREDICTED: uncharacterized protein LOC103311285 [Acyrthosiphon pisum]
MSTRG.38040.3	MSTRG.38040	NO	381	122.293	1.3e-174	XP_015907059.1 PREDICTED: leucine-rich repeat and immunoglobulin-like domain-containing nogo receptor-interacting protein 3 isoform X1 [Parasteatoda tepidariorum]
MSTRG.21390.5	MSTRG.21390	YES	383	121.55	5e-175	XP_015927198.1 PREDICTED: leucine-rich repeat-containing protein 15-like isoform X1 [Parasteatoda tepidariorum]
MSTRG.45528.3	MSTRG.45528	NO	385	120.822	0	XP_015908309.1 PREDICTED: alpha-latrocrustotoxin-Lt1a-like [Parasteatoda tepidariorum]
aug3.g2930.t1	MSTRG.32064	YES	387	119.821	1.1e-58	XP_015920901.1 PREDICTED: uncharacterized protein LOC107449770 [Parasteatoda tepidariorum]
MSTRG.36046.4	MSTRG.36046	NO	388	119.747	1.1e-207	XP_015928197.1 PREDICTED: transcription factor SUM-1-like isoform X1 [Parasteatoda tepidariorum]
MSTRG.536.2	MSTRG.536	NO	389	119.467	4.1e-53	XP_015921985.1 PREDICTED: uncharacterized protein LOC107450651 [Parasteatoda tepidariorum]
MSTRG.32970.6	MSTRG.32970	YES	395	118.226	0	XP_015914337.1 PREDICTED: delta-latroinsectotoxin-Lt1a-like [Parasteatoda tepidariorum]
aug3.g25661.t1	MSTRG.27146	NO	401	116.581	2e-287	XP_015917938.1 PREDICTED: putative inorganic phosphate cotransporter [Parasteatoda tepidariorum]
MSTRG.32977.1	MSTRG.32977	YES	406	115.342	7.4e-46	XP_015914306.1 PREDICTED: uncharacterized protein LOC107444605 [Parasteatoda tepidariorum]
aug3.g18022.t1	MSTRG.8362	YES	411	113.734	0	XP_015914379.1 PREDICTED: delta-latroinsectotoxin-Lt1a-like [Parasteatoda tepidariorum]
MSTRG.39519.6	MSTRG.39519	YES	415	113.276	7.2e-212	XP_015928352.1 PREDICTED: inactive pancreatic lipase-related protein 1-like [Parasteatoda tepidariorum]
MSTRG.24053.1	MSTRG.24053	NO	420	111.303	NA	***No Hits Found***
aug3.g24939.t1	MSTRG.2412	NO	423	110.692	4.2e-146	XP_015916143.1 PREDICTED: uncharacterized protein LOC107446098 isoform X1 [Parasteatoda tepidariorum]
MSTRG.27869.1	MSTRG.27869	NO	425	110.243	3.3e-23	KFM71086.1 Transposable element Tcb2 transposase, partial [Stegodyphus mimosarum]
MSTRG.46588.7	MSTRG.46588	NO	437	106.798	1.5e-147	XP_015904980.1 PREDICTED: uncharacterized protein LOC107437477 [Parasteatoda tepidariorum]
MSTRG.50663.2	MSTRG.50663	NO	439	105.647	0	XP_015918647.1 PREDICTED: alpha-latrocrustotoxin-Lt1a-like [Parasteatoda tepidariorum]
MSTRG.21483.1	MSTRG.21483	NO	442	103.829	NA	***No Hits Found***
aug3.g26278.t1	MSTRG.14305	NO	444	103.782	0	XP_015905066.1 PREDICTED: voltage-dependent calcium channel subunit alpha-2/delta-3-like isoform X4 [Parasteatoda tepidariorum]
MSTRG.15119.4	MSTRG.15119	NO	450	101.544	NA	***No Hits Found***
MSTRG.5142.2	MSTRG.5142	YES	454	100.801	5.4e-222	XP_015919390.1 PREDICTED: lysosomal alpha-mannosidase-like [Parasteatoda tepidariorum]
MSTRG.15131.1	MSTRG.15131	NO	459	99.2224	5.5e-299	XP_015903791.1 PREDICTED: muscle M-line assembly protein unc-89-like, partial [Parasteatoda tepidariorum]
MSTRG.32970.5	MSTRG.32970	NO	464	97.7713	0	XP_015914337.1 PREDICTED: delta-latroinsectotoxin-Lt1a-like [Parasteatoda tepidariorum]
MSTRG.32981.15	MSTRG.32981	NO	465	97.5826	NA	***No Hits Found***
MSTRG.31926.1	MSTRG.31926	NO	466	96.9908	3.3e-80	XP_015909722.1 PREDICTED: UPF0577 protein KIAA1324-like homolog [Parasteatoda tepidariorum]
MSTRG.35640.2	MSTRG.35640	NO	467	96.9346	8.6e-302	XP_015920492.1 PREDICTED: membrane metallo-endopeptidase-like 1 [Parasteatoda tepidariorum]
aug3.g19900.t1	MSTRG.35640	NO	476	94.0204	3.9e-88	XP_015918114.1 PREDICTED: neprilysin-2-like [Parasteatoda tepidariorum]
MSTRG.32981.13	MSTRG.32981	NO	477	93.6559	NA	***No Hits Found***
MSTRG.32997.3	MSTRG.32997	NO	480	92.7014	NA	***No Hits Found***
aug3.g20553.t1	MSTRG.532	NO	485	92.1709	1.8e-153	XP_015919849.1 PREDICTED: uridine phosphorylase 2-like [Parasteatoda tepidariorum]
MSTRG.42240.1	MSTRG.42240	NO	488	91.3386	1.5e-69	XP_015925785.1 PREDICTED: argininosuccinate synthase-like [Parasteatoda tepidariorum]
MSTRG.21170.1	MSTRG.21170	NO	489	90.9485	0	XP_015907859.1 PREDICTED: H(+)/Cl(-) exchange transporter 5-like [Parasteatoda tepidariorum]
MSTRG.32984.1	MSTRG.32984	NO	491	90.4307	NA	***No Hits Found***
aug3.g27202.t1	MSTRG.31926	NO	504	86.2572	0	XP_015909722.1 PREDICTED: UPF0577 protein KIAA1324-like homolog [Parasteatoda tepidariorum]
MSTRG.35296.26	MSTRG.35296	YES	507	85.3232	4.7e-236	XP_015927333.1 PREDICTED: chitotriosidase-1-like [Parasteatoda tepidariorum]
MSTRG.35640.7	MSTRG.35640	NO	508	84.809	1e-119	XP_015906898.1 PREDICTED: membrane metallo-endopeptidase-like 1, partial [Parasteatoda tepidariorum]
MSTRG.35637.3	MSTRG.35637	NO	511	84.297	1.5e-296	XP_015920492.1 PREDICTED: membrane metallo-endopeptidase-like 1 [Parasteatoda tepidariorum]
aug3.g13571.t1	MSTRG.38040	NO	514	83.4059	2.5e-177	XP_015907059.1 PREDICTED: leucine-rich repeat and immunoglobulin-like domain-containing nogo receptor-interacting protein 3 isoform X1 [Parasteatoda tepidariorum]
aug3.g21155.t1	MSTRG.47708	NO	525	81.6234	1.3e-228	XP_015921576.1 PREDICTED: UPF0577 protein KIAA1324-like, partial [Parasteatoda tepidariorum]
aug3.g11781.t1	MSTRG.25420	NO	527	81.3134	7.3e-95	XP_015903996.1 PREDICTED: leucine-rich repeat-containing protein 20-like [Parasteatoda tepidariorum]
MSTRG.36220.2	MSTRG.36220	NO	528	81.1739	5e-291	XP_015924739.1 PREDICTED: ras and EF-hand domain-containing protein-like, partial [Parasteatoda tepidariorum]
MSTRG.43100.1	MSTRG.43100	NO	529	81.118	NA	***No Hits Found***
MSTRG.8409.1	MSTRG.8409	NO	531	80.9905	0	XP_015924398.1 PREDICTED: alpha-latrotoxin-Lh1a-like [Parasteatoda tepidariorum]
aug3.g14475.t1	MSTRG.32541	YES	540	79.2732	5.9e-247	XP_015908741.1 PREDICTED: carboxypeptidase B-like [Parasteatoda tepidariorum]
MSTRG.2390.4	MSTRG.2390	YES	546	78.6046	NA	***No Hits Found***
MSTRG.38041.1	MSTRG.38041	NO	550	78.1162	4.1e-28	XP_015907059.1 PREDICTED: leucine-rich repeat and immunoglobulin-like domain-containing nogo receptor-interacting protein 3 isoform X1 [Parasteatoda tepidariorum]
MSTRG.35637.1	MSTRG.35637	NO	552	77.7134	1.5e-296	XP_015920492.1 PREDICTED: membrane metallo-endopeptidase-like 1 [Parasteatoda tepidariorum]
aug3.g6741.t1	MSTRG.12759	YES	556	77.1971	7.1e-166	XP_015927890.1 PREDICTED: leucine-rich repeat-containing G-protein coupled receptor 6-like [Parasteatoda tepidariorum]
aug3.g26564.t1	MSTRG.19840	YES	557	77.1771	0	KFM61591.1 glucose-regulated protein, partial [Stegodyphus mimosarum]
MSTRG.7792.1	MSTRG.7792	NO	562	76.9039	2.8e-37	XP_015931030.1 PREDICTED: uncharacterized protein LOC107457387 [Parasteatoda tepidariorum]
MSTRG.45471.1	MSTRG.45471	NO	566	76.4204	NA	***No Hits Found***
aug3.g9591.t1	MSTRG.6569	YES	573	75.5721	7.6e-191	XP_015906191.1 PREDICTED: roundabout homolog 1-like [Parasteatoda tepidariorum]
aug3.g12326.t1	MSTRG.22347	NO	574	75.5379	1.6e-267	XP_013787141.1 PREDICTED: receptor-type tyrosine-protein phosphatase kappa-like [Limulus polyphemus]
MSTRG.3486.1	MSTRG.3486	NO	578	75.1308	1.7e-63	XP_015905073.1 PREDICTED: uncharacterized protein LOC107437515 [Parasteatoda tepidariorum]
MSTRG.29676.1	MSTRG.29676	NO	586	73.2631	0	XP_015925842.1 PREDICTED: reversion-inducing cysteine-rich protein with Kazal motifs-like [Parasteatoda tepidariorum]
MSTRG.20282.1	MSTRG.20282	NO	597	71.6333	5.9e-49	XP_015913571.1 PREDICTED: alpha-latrotoxin associated low molecular weight protein SGV150-311-like [Parasteatoda tepidariorum]
MSTRG.21170.2	MSTRG.21170	NO	601	70.7782	0	XP_015907859.1 PREDICTED: H(+)/Cl(-) exchange transporter 5-like [Parasteatoda tepidariorum]
MSTRG.27557.8	MSTRG.27557	NO	602	70.7464	2.8e-141	KFM77811.1 Tropomodulin, partial [Stegodyphus mimosarum]
MSTRG.15847.1	MSTRG.15847	NO	605	70.4553	NA	***No Hits Found***
MSTRG.45526.1	MSTRG.45526	NO	616	69.2951	NA	***No Hits Found***
MSTRG.24368.1	MSTRG.24368	NO	618	69.1673	NA	***No Hits Found***
MSTRG.27557.5	MSTRG.27557	NO	621	69.0141	8.6e-117	XP_015908356.1 PREDICTED: tropomodulin-like [Parasteatoda tepidariorum]
MSTRG.32970.3	MSTRG.32970	YES	629	67.0281	0	XP_015914337.1 PREDICTED: delta-latroinsectotoxin-Lt1a-like [Parasteatoda tepidariorum]
MSTRG.14544.1	MSTRG.14544	NO	647	64.3024	0	XP_015929738.1 PREDICTED: tensin-2-like isoform X2 [Parasteatoda tepidariorum]
MSTRG.34692.1	MSTRG.34692	NO	651	64.1974	NA	***No Hits Found***
MSTRG.1849.1	MSTRG.1849	NO	654	63.8147	2.1e-23	XP_015434810.1 PREDICTED: SCAN domain-containing protein 3-like [Dufourea novaeangliae]
MSTRG.47579.1	MSTRG.47579	NO	662	63.0138	2.1e-119	XP_015918783.1 PREDICTED: uncharacterized protein LOC107448182 [Parasteatoda tepidariorum]
aug3.g24167.t1	MSTRG.39007	NO	663	62.8859	1.1e-54	XP_015905383.1 PREDICTED: alpha-latrocrustotoxin-Lt1a-like [Parasteatoda tepidariorum]
MSTRG.34044.1	MSTRG.34044	NO	674	61.3221	3.8e-11	KFM82725.1 SCAN domain-containing protein 3, partial [Stegodyphus mimosarum]
aug3.g26959.t1	MSTRG.43457	NO	698	59.179	3.4e-196	XP_015908276.1 PREDICTED: retinol dehydrogenase 3-like [Parasteatoda tepidariorum]
aug3.g821.t3	MSTRG.25669	NO	699	59.1572	1.9e-234	XP_015914441.1 PREDICTED: alkaline phosphatase, tissue-nonspecific isozyme-like [Parasteatoda tepidariorum]
MSTRG.41526.1	MSTRG.41526	NO	702	58.9763	4.4e-53	XP_015924594.1 PREDICTED: zinc finger MYM-type protein 1-like [Parasteatoda tepidariorum]
MSTRG.16445.1	MSTRG.16445	NO	708	58.3935	9.1e-54	XP_015929550.1 PREDICTED: heat shock protein 30C-like [Parasteatoda tepidariorum]
MSTRG.31122.13	MSTRG.31122	NO	711	58.2316	0	XP_015926219.1 PREDICTED: uncharacterized protein LOC107453784 [Parasteatoda tepidariorum]
MSTRG.33722.3	MSTRG.33722	NO	712	58.1381	0	XP_015913832.1 PREDICTED: protein unc-13 homolog A-like isoform X3 [Parasteatoda tepidariorum]
MSTRG.6967.3	MSTRG.6967	NO	714	57.4567	0	XP_015912342.1 PREDICTED: neprilysin-2-like [Parasteatoda tepidariorum]
MSTRG.12181.1	MSTRG.12181	NO	724	56.6482	3.7e-27	XP_015924480.1 PREDICTED: tigger transposable element-derived protein 1-like [Parasteatoda tepidariorum]
MSTRG.772.1	MSTRG.772	NO	725	56.5985	NA	***No Hits Found***
MSTRG.39519.8	MSTRG.39519	NO	731	55.8724	2.5e-22	XP_015928352.1 PREDICTED: inactive pancreatic lipase-related protein 1-like [Parasteatoda tepidariorum]
MSTRG.22079.1	MSTRG.22079	NO	737	55.161	NA	***No Hits Found***
aug3.g15332.t1	MSTRG.16382	NO	740	55.0931	1.2e-227	XP_015919371.1 PREDICTED: hemicentin-1-like [Parasteatoda tepidariorum]
aug3.g5516.t1	MSTRG.42238	NO	741	55.0671	1.8e-101	AGO20698.1 argininosuccinate synthetase [Protopterus annectens]
MSTRG.15150.1	MSTRG.15150	NO	746	54.5907	0	XP_015905387.1 PREDICTED: delta-latroinsectotoxin-Lt1a-like [Parasteatoda tepidariorum]
MSTRG.42257.1	MSTRG.42257	NO	753	54.0024	3.9e-140	XP_015914014.1 PREDICTED: uncharacterized protein LOC107444403 [Parasteatoda tepidariorum]
MSTRG.32981.11	MSTRG.32981	NO	760	53.2144	NA	***No Hits Found***
MSTRG.35640.4	MSTRG.35640	NO	761	53.0182	3.2e-118	XP_015906898.1 PREDICTED: membrane metallo-endopeptidase-like 1, partial [Parasteatoda tepidariorum]
MSTRG.51391.1	MSTRG.51391	NO	774	51.9041	4.3e-13	XP_015903228.1 PREDICTED: glutamate receptor ionotropic, kainate 3-like [Parasteatoda tepidariorum]
MSTRG.4757.1	MSTRG.4757	NO	779	51.5323	1.5e-20	KFM75231.1 hypothetical protein X975_13019, partial [Stegodyphus mimosarum]
MSTRG.33722.8	MSTRG.33722	NO	790	50.5352	0	XP_015913833.1 PREDICTED: protein unc-13 homolog A-like isoform X4 [Parasteatoda tepidariorum]
MSTRG.4624.1	MSTRG.4624	NO	799	49.9237	2.3e-14	KFM66251.1 ATP-binding cassette sub-family F member 2, partial [Stegodyphus mimosarum]
MSTRG.32981.14	MSTRG.32981	NO	810	49.2664	NA	***No Hits Found***
MSTRG.8370.8	MSTRG.8370	NO	811	49.2456	1.8e-267	XP_013772333.1 PREDICTED: AMP deaminase 2-like [Limulus polyphemus]
aug3.g231.t1	MSTRG.38841	YES	829	48.3796	1.9e-235	XP_015922490.1 PREDICTED: hyaluronidase-like [Parasteatoda tepidariorum]
MSTRG.5142.8	MSTRG.5142	NO	831	48.2782	4e-128	XP_015919390.1 PREDICTED: lysosomal alpha-mannosidase-like [Parasteatoda tepidariorum]
aug3.g20677.t1	MSTRG.20101	NO	832	48.2674	4.7e-87	XP_015920283.1 PREDICTED: tetraspanin-8-like [Parasteatoda tepidariorum]
MSTRG.5137.1	MSTRG.5137	YES	838	47.8283	4.6e-69	XP_015919390.1 PREDICTED: lysosomal alpha-mannosidase-like [Parasteatoda tepidariorum]
MSTRG.48398.7	MSTRG.48398	NO	844	47.3006	2.3e-98	KFM71081.1 Calpain-B, partial [Stegodyphus mimosarum]
MSTRG.31925.1	MSTRG.31925	NO	849	46.9992	NA	***No Hits Found***
MSTRG.42170.1	MSTRG.42170	NO	854	46.4614	NA	***No Hits Found***
MSTRG.6924.1	MSTRG.6924	YES	866	45.897	0	XP_015921397.1 PREDICTED: pancreatic alpha-amylase-like [Parasteatoda tepidariorum]
aug3.g820.t1	MSTRG.25671	NO	878	45.3433	4.4e-246	XP_015914440.1 PREDICTED: alkaline phosphatase, tissue-nonspecific isozyme-like [Parasteatoda tepidariorum]
aug3.g13972.t1	MSTRG.21170	NO	885	44.8463	0	XP_015907859.1 PREDICTED: H(+)/Cl(-) exchange transporter 5-like [Parasteatoda tepidariorum]
MSTRG.45528.1	MSTRG.45528	NO	889	44.6344	NA	***No Hits Found***
MSTRG.24365.1	MSTRG.24365	NO	897	44.3701	NA	***No Hits Found***
aug3.g5903.t1	MSTRG.10867	NO	906	43.9873	1.3e-136	XP_015926114.1 PREDICTED: 52 kDa repressor of the inhibitor of the protein kinase-like [Parasteatoda tepidariorum]
MSTRG.39519.1	MSTRG.39519	NO	909	43.8894	3.1e-155	XP_015928352.1 PREDICTED: inactive pancreatic lipase-related protein 1-like [Parasteatoda tepidariorum]
MSTRG.43122.3	MSTRG.43122	NO	911	43.7935	NA	***No Hits Found***
MSTRG.50664.1	MSTRG.50664	NO	913	43.7506	1.2e-60	KFM60306.1 Transposable element Tc1 transposase, partial [Stegodyphus mimosarum]
MSTRG.43122.2	MSTRG.43122	NO	916	43.6687	NA	***No Hits Found***
MSTRG.49067.4	MSTRG.49067	NO	924	43.2683	4.4e-08	XP_015911528.1 PREDICTED: uncharacterized protein LOC107442466 [Parasteatoda tepidariorum]
MSTRG.8160.1	MSTRG.8160	NO	927	43.1113	8.2e-07	XP_015920492.1 PREDICTED: membrane metallo-endopeptidase-like 1 [Parasteatoda tepidariorum]
MSTRG.49067.3	MSTRG.49067	NO	929	43.0597	2.1e-35	XP_013175481.1 PREDICTED: uncharacterized protein LOC106123612 [Papilio xuthus]
MSTRG.18805.1	MSTRG.18805	NO	936	42.8506	NA	***No Hits Found***
MSTRG.13134.1	MSTRG.13134	NO	942	42.5152	2.8e-27	XP_015924594.1 PREDICTED: zinc finger MYM-type protein 1-like [Parasteatoda tepidariorum]
MSTRG.44973.1	MSTRG.44973	NO	943	42.3751	1.1e-244	XP_013788022.1 PREDICTED: cartilage oligomeric matrix protein-like [Limulus polyphemus]
MSTRG.31627.1	MSTRG.31627	NO	945	42.2449	0	XP_015905521.1 PREDICTED: spondin-1-like [Parasteatoda tepidariorum]
MSTRG.15119.3	MSTRG.15119	NO	948	41.9841	NA	***No Hits Found***
aug3.g16523.t1	MSTRG.25515	YES	950	41.7775	2e-75	XP_015911365.1 PREDICTED: uncharacterized protein LOC107442338 [Parasteatoda tepidariorum]
MSTRG.47368.1	MSTRG.47368	NO	954	41.3326	NA	***No Hits Found***
MSTRG.34046.1	MSTRG.34046	NO	971	40.7364	NA	***No Hits Found***
MSTRG.35199.2	MSTRG.35199	NO	972	40.6576	0	XP_015903254.1 PREDICTED: glutamate receptor ionotropic, kainate 2-like isoform X2 [Parasteatoda tepidariorum]
MSTRG.43099.1	MSTRG.43099	NO	983	40.2132	NA	***No Hits Found***
aug3.g16527.t1	MSTRG.25512	YES	1001	39.3233	1.2e-62	XP_015911357.1 PREDICTED: uncharacterized protein LOC107442334 [Parasteatoda tepidariorum]
MSTRG.45529.1	MSTRG.45529	NO	1004	39.0616	NA	***No Hits Found***
MSTRG.51280.1	MSTRG.51280	NO	1005	39.0586	0	XP_015924398.1 PREDICTED: alpha-latrotoxin-Lh1a-like [Parasteatoda tepidariorum]
MSTRG.6967.2	MSTRG.6967	NO	1012	38.706	0	XP_015912342.1 PREDICTED: neprilysin-2-like [Parasteatoda tepidariorum]
MSTRG.23990.1	MSTRG.23990	NO	1017	38.5603	2.9e-31	XP_013168229.1 PREDICTED: SCAN domain-containing protein 3-like [Papilio xuthus]
MSTRG.32916.1	MSTRG.32916	NO	1021	38.3821	8.7e-33	XP_015438035.1 PREDICTED: SCAN domain-containing protein 3-like [Dufourea novaeangliae]
MSTRG.46587.1	MSTRG.46587	NO	1023	38.3292	NA	***No Hits Found***
MSTRG.18212.1	MSTRG.18212	NO	1025	38.2176	5.4e-23	XP_015926018.1 PREDICTED: uncharacterized protein LOC107453641 [Parasteatoda tepidariorum]
MSTRG.32986.1	MSTRG.32986	NO	1028	38.1213	NA	***No Hits Found***
MSTRG.8678.1	MSTRG.8678	NO	1032	38.0326	4.9e-96	XP_015920301.1 PREDICTED: protein ZBED8-like [Parasteatoda tepidariorum]
MSTRG.35640.8	MSTRG.35640	NO	1040	37.742	1.7e-33	XP_015920492.1 PREDICTED: membrane metallo-endopeptidase-like 1 [Parasteatoda tepidariorum]
MSTRG.25522.2	MSTRG.25522	NO	1042	37.6905	2.1e-102	XP_015915034.1 PREDICTED: translocation protein SEC63 homolog, partial [Parasteatoda tepidariorum]
MSTRG.50355.1	MSTRG.50355	NO	1043	37.6537	NA	***No Hits Found***
aug3.g23067.t1	MSTRG.50600	NO	1047	37.561	6.6e-69	KRY16488.1 Retrovirus-related Pol polyprotein from transposon TNT 1-94 [Trichinella patagoniensis]
MSTRG.1368.1	MSTRG.1368	NO	1060	37.1584	NA	***No Hits Found***
aug3.g25972.t2	MSTRG.35199	NO	1064	36.9889	0	XP_015903254.1 PREDICTED: glutamate receptor ionotropic, kainate 2-like isoform X2 [Parasteatoda tepidariorum]
MSTRG.47920.1	MSTRG.47920	NO	1067	36.5996	3.8e-18	XP_015926018.1 PREDICTED: uncharacterized protein LOC107453641 [Parasteatoda tepidariorum]
MSTRG.16445.3	MSTRG.16445	NO	1085	35.7999	2.6e-54	XP_015929550.1 PREDICTED: heat shock protein 30C-like [Parasteatoda tepidariorum]
MSTRG.6065.3	MSTRG.6065	NO	1097	35.1025	NA	***No Hits Found***
aug3.g17621.t1	MSTRG.29720	NO	1110	34.5379	1.7e-71	KFM62154.1 hypothetical protein X975_06179, partial [Stegodyphus mimosarum]
MSTRG.771.1	MSTRG.771	NO	1113	34.2628	6.6e-11	XP_013787744.1 PREDICTED: protein unc-13 homolog A-like, partial [Limulus polyphemus]
MSTRG.23337.4	MSTRG.23337	NO	1125	33.9831	9.1e-105	KFM60739.1 Muscle M-line assembly protein unc-89, partial [Stegodyphus mimosarum]
aug3.g11790.t1	MSTRG.50652	NO	1141	33.5803	0	XP_015918647.1 PREDICTED: alpha-latrocrustotoxin-Lt1a-like [Parasteatoda tepidariorum]
MSTRG.16769.1	MSTRG.16769	NO	1149	33.2906	5.1e-145	XP_015910085.1 PREDICTED: 1-phosphatidylinositol 4,5-bisphosphate phosphodiesterase delta-3-A-like [Parasteatoda tepidariorum]
aug3.g7669.t2	MSTRG.39519	YES	1150	33.2807	3.1e-202	XP_015928352.1 PREDICTED: inactive pancreatic lipase-related protein 1-like [Parasteatoda tepidariorum]
MSTRG.42526.6	MSTRG.42526	NO	1168	32.7246	0	XP_015921790.1 PREDICTED: ryanodine receptor-like [Parasteatoda tepidariorum]
MSTRG.6570.1	MSTRG.6570	NO	1170	32.7062	2.9e-14	XP_015906191.1 PREDICTED: roundabout homolog 1-like [Parasteatoda tepidariorum]
MSTRG.35021.1	MSTRG.35021	NO	1180	32.4269	NA	***No Hits Found***
aug3.g290.t1	MSTRG.38731	NO	1185	32.1922	2.9e-213	XP_015924641.1 PREDICTED: homer protein homolog 2-like [Parasteatoda tepidariorum]
MSTRG.39519.2	MSTRG.39519	NO	1205	31.5443	1.5e-29	XP_015928352.1 PREDICTED: inactive pancreatic lipase-related protein 1-like [Parasteatoda tepidariorum]
MSTRG.36974.7	MSTRG.36974	NO	1210	31.4149	6.9e-119	XP_015916151.1 PREDICTED: RUN domain-containing protein 1-like [Parasteatoda tepidariorum]
MSTRG.41159.1	MSTRG.41159	NO	1211	31.4093	3.3e-162	XP_015918236.1 PREDICTED: uncharacterized protein LOC107447750 [Parasteatoda tepidariorum]
MSTRG.15942.1	MSTRG.15942	NO	1212	31.4036	NA	***No Hits Found***
MSTRG.8071.1	MSTRG.8071	NO	1214	31.365	NA	***No Hits Found***
MSTRG.47268.1	MSTRG.47268	NO	1216	31.2056	NA	***No Hits Found***
aug3.g9649.t1	MSTRG.10214	NO	1227	31.0323	0	XP_015907469.1 PREDICTED: pikachurin-like [Parasteatoda tepidariorum]
MSTRG.27557.7	MSTRG.27557	NO	1229	31.0195	1.3e-152	XP_015922111.1 PREDICTED: tropomodulin-like [Parasteatoda tepidariorum]
aug3.g7351.t1	MSTRG.6940	NO	1243	30.6958	0	XP_015912316.1 PREDICTED: probable cationic amino acid transporter [Parasteatoda tepidariorum]
MSTRG.33722.4	MSTRG.33722	NO	1247	30.628	0	XP_015913830.1 PREDICTED: protein unc-13 homolog A-like isoform X1 [Parasteatoda tepidariorum]
MSTRG.31819.1	MSTRG.31819	NO	1251	30.4404	6e-74	XP_015907826.1 PREDICTED: uncharacterized protein LOC107439670 [Parasteatoda tepidariorum]
MSTRG.11710.1	MSTRG.11710	NO	1258	30.2966	NA	***No Hits Found***
MSTRG.25672.1	MSTRG.25672	NO	1263	30.2276	1.5e-40	XP_015914441.1 PREDICTED: alkaline phosphatase, tissue-nonspecific isozyme-like [Parasteatoda tepidariorum]
MSTRG.2527.9	MSTRG.2527	NO	1266	30.0726	0	XP_015903214.1 PREDICTED: GTPase-activating Rap/Ran-GAP domain-like protein 3 isoform X1 [Parasteatoda tepidariorum]
aug3.g10233.t1	MSTRG.32723	NO	1272	29.9905	4.3e-49	XP_015917364.1 PREDICTED: uncharacterized protein LOC107447065 [Parasteatoda tepidariorum]
aug3.g13674.t1	MSTRG.16769	NO	1275	29.909	3.5e-246	XP_015907298.1 PREDICTED: 1-phosphatidylinositol 4,5-bisphosphate phosphodiesterase eta-2-like, partial [Parasteatoda tepidariorum]
MSTRG.39422.1	MSTRG.39422	NO	1276	29.901	0	XP_015908715.1 PREDICTED: regulating synaptic membrane exocytosis protein 1-like isoform X2 [Parasteatoda tepidariorum]
MSTRG.13215.1	MSTRG.13215	NO	1279	29.8496	NA	***No Hits Found***
MSTRG.14230.3	MSTRG.14230	NO	1284	29.6732	2e-09	AFP57557.1 hypothetical protein [Latrodectus hesperus]
MSTRG.35296.3	MSTRG.35296	NO	1295	29.4263	4.1e-145	AAN39100.1 chitinase [Araneus ventricosus]
MSTRG.24138.5	MSTRG.24138	NO	1310	29.0705	4.3e-205	XP_015914344.1 PREDICTED: ATP-binding cassette sub-family A member 5-like isoform X1 [Parasteatoda tepidariorum]
aug3.g14690.t1	MSTRG.47398	YES	1312	29.0396	1.1e-62	XP_015909086.1 PREDICTED: uncharacterized protein LOC107440630 [Parasteatoda tepidariorum]
MSTRG.49067.8	MSTRG.49067	NO	1315	28.9221	6.1e-66	XP_013787238.1 PREDICTED: ankyrin repeat and death domain-containing protein 1A-like [Limulus polyphemus]
MSTRG.8691.3	MSTRG.8691	NO	1317	28.9089	2.2e-100	XP_015928459.1 PREDICTED: collagen alpha-1(II) chain-like [Parasteatoda tepidariorum]
MSTRG.15150.2	MSTRG.15150	YES	1319	28.9016	0	XP_015905387.1 PREDICTED: delta-latroinsectotoxin-Lt1a-like [Parasteatoda tepidariorum]
MSTRG.49069.1	MSTRG.49069	NO	1322	28.7684	NA	***No Hits Found***
MSTRG.32650.1	MSTRG.32650	NO	1333	28.495	2.6e-37	XP_015922202.1 PREDICTED: protein ZBED8-like [Parasteatoda tepidariorum]
MSTRG.43801.8	MSTRG.43801	NO	1336	28.4326	NA	***No Hits Found***
MSTRG.19746.1	MSTRG.19746	NO	1349	27.9719	2.1e-20	XP_016657016.1 PREDICTED: 52 kDa repressor of the inhibitor of the protein kinase-like [Acyrthosiphon pisum]
MSTRG.19822.1	MSTRG.19822	NO	1353	27.9343	3.7e-142	XP_015906743.1 PREDICTED: cytochrome P450 2J1-like [Parasteatoda tepidariorum]
aug3.g24953.t1	MSTRG.17874	NO	1360	27.7258	0	KFM81932.1 hypothetical protein X975_02652, partial [Stegodyphus mimosarum]
MSTRG.38060.1	MSTRG.38060	NO	1362	27.6821	NA	***No Hits Found***
MSTRG.30486.1	MSTRG.30486	NO	1381	27.3014	NA	***No Hits Found***
MSTRG.3618.1	MSTRG.3618	NO	1382	27.2472	8.5e-25	XP_015438035.1 PREDICTED: SCAN domain-containing protein 3-like [Dufourea novaeangliae]
MSTRG.35296.21	MSTRG.35296	NO	1397	26.7624	8.3e-233	XP_015927333.1 PREDICTED: chitotriosidase-1-like [Parasteatoda tepidariorum]
MSTRG.7199.1	MSTRG.7199	NO	1401	26.7246	NA	***No Hits Found***
aug3.g6088.t2	MSTRG.48398	NO	1405	26.5817	1.9e-86	KFM71081.1 Calpain-B, partial [Stegodyphus mimosarum]
MSTRG.32235.1	MSTRG.32235	NO	1414	26.3546	0	XP_015919604.1 PREDICTED: multiple PDZ domain protein-like isoform X1 [Parasteatoda tepidariorum]
MSTRG.49068.1	MSTRG.49068	NO	1429	25.9797	6.5e-27	XP_012566733.1 PREDICTED: uncharacterized protein LOC100207270 [Hydra vulgaris]
MSTRG.16922.1	MSTRG.16922	NO	1432	25.8997	NA	***No Hits Found***
MSTRG.15120.5	MSTRG.15120	NO	1435	25.8539	NA	***No Hits Found***
MSTRG.51283.1	MSTRG.51283	NO	1447	25.5778	NA	***No Hits Found***
MSTRG.16382.1	MSTRG.16382	NO	1448	25.5735	8.3e-45	XP_015919371.1 PREDICTED: hemicentin-1-like [Parasteatoda tepidariorum]
aug3.g6151.t1	MSTRG.21603	NO	1452	25.5077	2.4e-151	XP_015926917.1 PREDICTED: insulin-like growth factor-binding protein-related protein 1 [Parasteatoda tepidariorum]
MSTRG.16769.6	MSTRG.16769	NO	1454	25.4812	2.3e-143	XP_015907298.1 PREDICTED: 1-phosphatidylinositol 4,5-bisphosphate phosphodiesterase eta-2-like, partial [Parasteatoda tepidariorum]
MSTRG.27139.1	MSTRG.27139	NO	1462	25.3071	NA	***No Hits Found***
MSTRG.24350.6	MSTRG.24350	NO	1478	24.8939	NA	***No Hits Found***
MSTRG.5687.1	MSTRG.5687	NO	1479	24.8797	8.4e-247	XP_015915243.1 PREDICTED: collagen alpha-1(IX) chain-like isoform X1 [Parasteatoda tepidariorum]
MSTRG.17120.1	MSTRG.17120	NO	1484	24.7723	1.7e-183	XP_015919314.1 PREDICTED: zinc transporter ZIP3-like [Parasteatoda tepidariorum]
MSTRG.16180.1	MSTRG.16180	NO	1489	24.6893	8.7e-45	XP_015915288.1 PREDICTED: uncharacterized protein LOC107445418 [Parasteatoda tepidariorum]
MSTRG.48398.3	MSTRG.48398	NO	1495	24.6249	1.3e-207	KFM71081.1 Calpain-B, partial [Stegodyphus mimosarum]
MSTRG.2071.1	MSTRG.2071	NO	1497	24.5889	NA	***No Hits Found***
MSTRG.15131.33	MSTRG.15131	NO	1524	24.0852	0	XP_015915789.1 PREDICTED: muscle M-line assembly protein unc-89-like [Parasteatoda tepidariorum]
MSTRG.46588.1	MSTRG.46588	NO	1533	23.9044	2.5e-117	XP_015904980.1 PREDICTED: uncharacterized protein LOC107437477 [Parasteatoda tepidariorum]
MSTRG.39492.3	MSTRG.39492	NO	1548	23.6139	0	XP_015925750.1 PREDICTED: bone morphogenetic protein 1-like [Parasteatoda tepidariorum]
MSTRG.8163.1	MSTRG.8163	NO	1562	23.3207	NA	***No Hits Found***
MSTRG.27557.4	MSTRG.27557	NO	1566	23.2058	8.6e-117	XP_015908356.1 PREDICTED: tropomodulin-like [Parasteatoda tepidariorum]
MSTRG.12373.1	MSTRG.12373	NO	1569	23.108	NA	***No Hits Found***
aug3.g26574.t2	MSTRG.19826	NO	1571	23.0929	0	XP_015906726.1 PREDICTED: filamin-A-like [Parasteatoda tepidariorum]
MSTRG.40650.1	MSTRG.40650	NO	1572	23.0895	NA	***No Hits Found***
MSTRG.4204.3	MSTRG.4204	NO	1575	23.0604	0	XP_015929252.1 PREDICTED: leukocyte tyrosine kinase receptor-like [Parasteatoda tepidariorum]
MSTRG.4204.1	MSTRG.4204	NO	1596	22.6642	7.5e-174	XP_015929252.1 PREDICTED: leukocyte tyrosine kinase receptor-like [Parasteatoda tepidariorum]
MSTRG.26773.1	MSTRG.26773	NO	1600	22.6168	1.1e-10	XP_015924974.1 PREDICTED: uncharacterized protein LOC107452869 isoform X1 [Parasteatoda tepidariorum]
MSTRG.21170.4	MSTRG.21170	NO	1604	22.5237	NA	***No Hits Found***
aug3.g1009.t1	MSTRG.9347	NO	1607	22.4662	NA	***No Hits Found***
aug3.g17582.t1	MSTRG.37150	NO	1616	22.3587	2.1e-198	XP_015913477.1 PREDICTED: lachesin-like [Parasteatoda tepidariorum]
MSTRG.720.1	MSTRG.720	NO	1620	22.2664	NA	***No Hits Found***
MSTRG.38338.1	MSTRG.38338	NO	1628	22.2133	3.6e-100	XP_015926552.1 PREDICTED: class A basic helix-loop-helix protein 15-like [Parasteatoda tepidariorum]
MSTRG.9297.1	MSTRG.9297	NO	1645	22.0372	NA	***No Hits Found***
MSTRG.37234.1	MSTRG.37234	NO	1646	22.0244	0	XP_015918640.1 PREDICTED: protein toll-like [Parasteatoda tepidariorum]
MSTRG.36383.1	MSTRG.36383	NO	1655	21.8934	NA	***No Hits Found***
MSTRG.37763.1	MSTRG.37763	NO	1659	21.8406	NA	***No Hits Found***
MSTRG.44552.1	MSTRG.44552	NO	1667	21.722	NA	***No Hits Found***
MSTRG.39788.2	MSTRG.39788	NO	1670	21.6715	5.6e-40	XP_015914549.1 PREDICTED: uncharacterized protein LOC107444830 [Parasteatoda tepidariorum]
MSTRG.46852.1	MSTRG.46852	NO	1682	21.4771	NA	***No Hits Found***
aug3.g5542.t1	MSTRG.1145	NO	1689	21.4011	7.9e-114	XP_015925868.1 PREDICTED: uncharacterized protein LOC107453514 isoform X1 [Parasteatoda tepidariorum]
MSTRG.32723.3	MSTRG.32723	NO	1697	21.3091	2.4e-38	XP_015917375.1 PREDICTED: uncharacterized protein LOC107447074 [Parasteatoda tepidariorum]
MSTRG.32981.5	MSTRG.32981	NO	1709	21.1378	NA	***No Hits Found***
MSTRG.42694.1	MSTRG.42694	NO	1711	21.0828	NA	***No Hits Found***
aug3.g13328.t1	MSTRG.2513	NO	1715	20.9946	0	XP_015906577.1 PREDICTED: nascent polypeptide-associated complex subunit alpha, muscle-specific form-like [Parasteatoda tepidariorum]
MSTRG.9079.2	MSTRG.9079	NO	1718	20.969	0	XP_015905998.1 PREDICTED: uncharacterized protein LOC107438276 [Parasteatoda tepidariorum]
aug3.g10086.t2	MSTRG.23337	NO	1728	20.8072	5.7e-238	KFM60739.1 Muscle M-line assembly protein unc-89, partial [Stegodyphus mimosarum]
aug3.g6913.t1	MSTRG.36048	NO	1746	20.612	1.2e-42	KFM69075.1 hypothetical protein X975_23772, partial [Stegodyphus mimosarum]
MSTRG.45530.1	MSTRG.45530	NO	1751	20.5851	NA	***No Hits Found***
MSTRG.6569.5	MSTRG.6569	NO	1757	20.4927	2.3e-13	XP_015906191.1 PREDICTED: roundabout homolog 1-like [Parasteatoda tepidariorum]
MSTRG.6742.1	MSTRG.6742	NO	1771	20.3008	NA	***No Hits Found***
MSTRG.3305.1	MSTRG.3305	NO	1773	20.2951	NA	***No Hits Found***
MSTRG.10686.1	MSTRG.10686	NO	1776	20.2801	7e-34	XP_015931160.1 PREDICTED: uncharacterized protein LOC107457504, partial [Parasteatoda tepidariorum]
MSTRG.16790.1	MSTRG.16790	NO	1777	20.2469	NA	***No Hits Found***
MSTRG.719.1	MSTRG.719	NO	1786	20.1214	NA	***No Hits Found***
aug3.g6011.t2	MSTRG.41774	NO	1830	19.6592	1.1e-252	XP_015926632.1 PREDICTED: uncharacterized protein LOC107454090 isoform X1 [Parasteatoda tepidariorum]
MSTRG.20443.1	MSTRG.20443	NO	1855	19.3946	NA	***No Hits Found***
aug3.g13868.t1	MSTRG.9041	NO	1862	19.3176	2.7e-143	CUS20074.1 homothorax-1, partial [Parasteatoda tepidariorum]
MSTRG.28799.1	MSTRG.28799	NO	1883	19.093	NA	***No Hits Found***
MSTRG.45089.1	MSTRG.45089	NO	1890	19.0595	5.9e-08	KFM82725.1 SCAN domain-containing protein 3, partial [Stegodyphus mimosarum]
MSTRG.21537.1	MSTRG.21537	NO	1892	19.0469	NA	***No Hits Found***
MSTRG.25177.1	MSTRG.25177	NO	1895	19.0284	4.4e-150	KFM62154.1 hypothetical protein X975_06179, partial [Stegodyphus mimosarum]
MSTRG.22365.1	MSTRG.22365	NO	1897	18.9774	1.1e-35	XP_015904953.1 PREDICTED: receptor-type tyrosine-protein phosphatase kappa-like isoform X2 [Parasteatoda tepidariorum]
MSTRG.46536.1	MSTRG.46536	NO	1898	18.9767	7.2e-29	XP_015918400.1 PREDICTED: SPARC-related modular calcium-binding protein 2-like [Parasteatoda tepidariorum]
MSTRG.43801.2	MSTRG.43801	NO	1916	18.77	NA	***No Hits Found***
MSTRG.51280.2	MSTRG.51280	YES	1918	18.7513	0	XP_015924398.1 PREDICTED: alpha-latrotoxin-Lh1a-like [Parasteatoda tepidariorum]
MSTRG.45531.1	MSTRG.45531	NO	1922	18.6899	8.6e-38	XP_015908309.1 PREDICTED: alpha-latrocrustotoxin-Lt1a-like [Parasteatoda tepidariorum]
MSTRG.5831.5	MSTRG.5831	NO	1940	18.5041	8.7e-170	XP_015911469.1 PREDICTED: hexosaminidase D-like [Parasteatoda tepidariorum]
MSTRG.32988.1	MSTRG.32988	YES	1941	18.5007	0	XP_015914306.1 PREDICTED: uncharacterized protein LOC107444605 [Parasteatoda tepidariorum]
MSTRG.19183.1	MSTRG.19183	NO	1973	18.2293	1e-30	XP_015928237.1 PREDICTED: multiple epidermal growth factor-like domains protein 10 [Parasteatoda tepidariorum]
MSTRG.16769.2	MSTRG.16769	NO	1977	18.1952	9.4e-141	XP_015910085.1 PREDICTED: 1-phosphatidylinositol 4,5-bisphosphate phosphodiesterase delta-3-A-like [Parasteatoda tepidariorum]
MSTRG.46589.1	MSTRG.46589	NO	1978	18.1846	5.7e-17	KFM71850.1 hypothetical protein X975_13813, partial [Stegodyphus mimosarum]
MSTRG.38337.2	MSTRG.38337	NO	1985	18.1134	NA	***No Hits Found***
MSTRG.43122.1	MSTRG.43122	NO	1993	18.0592	NA	***No Hits Found***
MSTRG.29387.1	MSTRG.29387	NO	2003	17.9676	NA	***No Hits Found***
MSTRG.13842.1	MSTRG.13842	NO	2004	17.9642	1.3e-11	KFM82725.1 SCAN domain-containing protein 3, partial [Stegodyphus mimosarum]
MSTRG.28624.1	MSTRG.28624	NO	2008	17.921	NA	***No Hits Found***
aug3.g5585.t1	MSTRG.5278	NO	2015	17.8482	2.9e-78	XP_015459787.1 PREDICTED: uncharacterized protein LOC107197434, partial [Astyanax mexicanus]
MSTRG.4348.1	MSTRG.4348	NO	2016	17.8458	NA	***No Hits Found***
MSTRG.16769.7	MSTRG.16769	NO	2046	17.5477	3.8e-130	XP_015907298.1 PREDICTED: 1-phosphatidylinositol 4,5-bisphosphate phosphodiesterase eta-2-like, partial [Parasteatoda tepidariorum]
MSTRG.35274.1	MSTRG.35274	NO	2060	17.411	NA	***No Hits Found***
MSTRG.4349.1	MSTRG.4349	NO	2065	17.3128	1.1e-36	XP_015924594.1 PREDICTED: zinc finger MYM-type protein 1-like [Parasteatoda tepidariorum]
MSTRG.45508.1	MSTRG.45508	NO	2068	17.2871	NA	***No Hits Found***
MSTRG.27635.1	MSTRG.27635	NO	2079	17.2316	NA	***No Hits Found***
MSTRG.20775.1	MSTRG.20775	NO	2081	17.2311	NA	***No Hits Found***
MSTRG.6142.1	MSTRG.6142	NO	2086	17.1831	NA	***No Hits Found***
MSTRG.15120.2	MSTRG.15120	NO	2091	17.163	NA	***No Hits Found***
MSTRG.12446.1	MSTRG.12446	NO	2092	17.1537	NA	***No Hits Found***
MSTRG.35296.11	MSTRG.35296	NO	2107	17.0481	3.8e-213	XP_015927333.1 PREDICTED: chitotriosidase-1-like [Parasteatoda tepidariorum]
MSTRG.45737.2	MSTRG.45737	NO	2120	16.9249	5.8e-51	XP_015910509.1 PREDICTED: uncharacterized protein LOC107441680 [Parasteatoda tepidariorum]
aug3.g11789.t1	MSTRG.50655	NO	2123	16.9068	0	XP_015918647.1 PREDICTED: alpha-latrocrustotoxin-Lt1a-like [Parasteatoda tepidariorum]
MSTRG.32649.1	MSTRG.32649	NO	2127	16.8544	NA	***No Hits Found***
MSTRG.22776.1	MSTRG.22776	NO	2128	16.8259	0	XP_015930052.1 PREDICTED: 1-phosphatidylinositol 4,5-bisphosphate phosphodiesterase-like isoform X3 [Parasteatoda tepidariorum]
MSTRG.50699.4	MSTRG.50699	NO	2131	16.8059	2.1e-215	XP_015919634.1 PREDICTED: paxillin-like isoform X2 [Parasteatoda tepidariorum]
MSTRG.35296.4	MSTRG.35296	NO	2132	16.7921	2.8e-149	XP_015927334.1 PREDICTED: acidic mammalian chitinase-like [Parasteatoda tepidariorum]
MSTRG.43996.1	MSTRG.43996	NO	2138	16.7725	NA	***No Hits Found***
aug3.g14038.t1	MSTRG.2166	NO	2147	16.7035	6.8e-250	XP_015907962.1 PREDICTED: lysine histidine transporter 2-like [Parasteatoda tepidariorum]
aug3.g23835.t1	MSTRG.29676	NO	2166	16.5242	0	XP_015925842.1 PREDICTED: reversion-inducing cysteine-rich protein with Kazal motifs-like [Parasteatoda tepidariorum]
MSTRG.32388.1	MSTRG.32388	NO	2176	16.4789	4.5e-30	XP_015914440.1 PREDICTED: alkaline phosphatase, tissue-nonspecific isozyme-like [Parasteatoda tepidariorum]
MSTRG.32966.1	MSTRG.32966	NO	2200	16.3395	1.2e-12	XP_016657016.1 PREDICTED: 52 kDa repressor of the inhibitor of the protein kinase-like [Acyrthosiphon pisum]
aug3.g19687.t1	MSTRG.7534	NO	2204	16.3065	2.1e-98	XP_015917666.1 PREDICTED: synaptotagmin-7-like, partial [Parasteatoda tepidariorum]
MSTRG.35006.1	MSTRG.35006	NO	2212	16.2233	7.4e-78	XP_015913884.1 PREDICTED: neural cell adhesion molecule 2-like [Parasteatoda tepidariorum]
MSTRG.10325.1	MSTRG.10325	NO	2216	16.1829	NA	***No Hits Found***
MSTRG.7171.1	MSTRG.7171	NO	2220	16.1548	1.8e-06	XP_015920492.1 PREDICTED: membrane metallo-endopeptidase-like 1 [Parasteatoda tepidariorum]
MSTRG.43483.1	MSTRG.43483	NO	2229	16.0991	3.4e-137	XP_015924594.1 PREDICTED: zinc finger MYM-type protein 1-like [Parasteatoda tepidariorum]
aug3.g10657.t1	MSTRG.41438	NO	2230	16.0922	6.4e-26	EHB15654.1 Zinc finger protein 271 [Heterocephalus glaber]
MSTRG.14305.3	MSTRG.14305	NO	2241	15.982	0	XP_015905066.1 PREDICTED: voltage-dependent calcium channel subunit alpha-2/delta-3-like isoform X4 [Parasteatoda tepidariorum]
MSTRG.1509.1	MSTRG.1509	NO	2247	15.9613	2e-09	XP_015921580.1 PREDICTED: alpha-1-inhibitor 3-like [Parasteatoda tepidariorum]
MSTRG.23950.1	MSTRG.23950	NO	2264	15.8447	NA	***No Hits Found***
MSTRG.18543.1	MSTRG.18543	NO	2285	15.719	4.2e-65	XP_015910390.1 PREDICTED: oxidation resistance protein 1-like [Parasteatoda tepidariorum]
MSTRG.15937.1	MSTRG.15937	NO	2287	15.7033	NA	***No Hits Found***
MSTRG.34212.11	MSTRG.34212	NO	2306	15.5349	0	XP_015911948.1 PREDICTED: dystrophin-like isoform X6 [Parasteatoda tepidariorum]
MSTRG.51277.1	MSTRG.51277	NO	2315	15.4478	NA	***No Hits Found***
MSTRG.13267.2	MSTRG.13267	NO	2333	15.3284	2.1e-10	CAF90362.1 unnamed protein product [Tetraodon nigroviridis]
MSTRG.15398.1	MSTRG.15398	NO	2339	15.2393	NA	***No Hits Found***
MSTRG.29418.3	MSTRG.29418	NO	2340	15.236	NA	***No Hits Found***
MSTRG.8691.4	MSTRG.8691	NO	2343	15.1937	1.1e-231	XP_015928458.1 PREDICTED: collagen alpha-1(II) chain-like [Parasteatoda tepidariorum]
MSTRG.12436.1	MSTRG.12436	NO	2348	15.177	NA	***No Hits Found***
MSTRG.1664.1	MSTRG.1664	NO	2360	15.0617	NA	***No Hits Found***
MSTRG.35296.5	MSTRG.35296	NO	2372	15.0111	6.4e-154	XP_015927333.1 PREDICTED: chitotriosidase-1-like [Parasteatoda tepidariorum]
MSTRG.33722.9	MSTRG.33722	NO	2374	15.004	7.3e-166	XP_015913832.1 PREDICTED: protein unc-13 homolog A-like isoform X3 [Parasteatoda tepidariorum]
MSTRG.15192.1	MSTRG.15192	NO	2396	14.8398	NA	***No Hits Found***
MSTRG.31845.1	MSTRG.31845	NO	2405	14.7668	NA	***No Hits Found***
MSTRG.42103.1	MSTRG.42103	NO	2408	14.7461	NA	***No Hits Found***
MSTRG.14506.1	MSTRG.14506	NO	2409	14.7447	1.6e-28	XP_015926621.1 PREDICTED: formin-like protein CG32138 [Parasteatoda tepidariorum]
MSTRG.18959.1	MSTRG.18959	NO	2417	14.6715	NA	***No Hits Found***
MSTRG.2383.1	MSTRG.2383	NO	2430	14.6212	NA	***No Hits Found***
MSTRG.36046.1	MSTRG.36046	NO	2433	14.5976	2.2e-186	XP_015928197.1 PREDICTED: transcription factor SUM-1-like isoform X1 [Parasteatoda tepidariorum]
MSTRG.6603.1	MSTRG.6603	NO	2436	14.5711	4.1e-21	XP_015924594.1 PREDICTED: zinc finger MYM-type protein 1-like [Parasteatoda tepidariorum]
MSTRG.51276.1	MSTRG.51276	NO	2446	14.4965	NA	***No Hits Found***
MSTRG.11971.8	MSTRG.11971	NO	2448	14.4929	4.9e-93	XP_015907214.1 PREDICTED: annulin-like [Parasteatoda tepidariorum]
MSTRG.20053.5	MSTRG.20053	NO	2457	14.4266	0	XP_015906816.1 PREDICTED: spectrin beta chain-like [Parasteatoda tepidariorum]
MSTRG.16972.9	MSTRG.16972	NO	2460	14.4157	7.2e-243	XP_015910205.1 PREDICTED: translation initiation factor IF-2-like isoform X1 [Parasteatoda tepidariorum]
MSTRG.15215.1	MSTRG.15215	NO	2467	14.3647	4.6e-192	XP_015927397.1 PREDICTED: uncharacterized protein LOC107454653 isoform X1 [Parasteatoda tepidariorum]
MSTRG.27603.1	MSTRG.27603	NO	2468	14.3589	4.5e-149	XP_015912946.1 PREDICTED: rab effector Noc2-like [Parasteatoda tepidariorum]
MSTRG.38068.1	MSTRG.38068	NO	2471	14.3331	3.8e-222	XP_015920481.1 PREDICTED: dopamine D2-like receptor [Parasteatoda tepidariorum]
aug3.g8446.t1	MSTRG.40043	NO	2475	14.3089	0	XP_015929590.1 PREDICTED: cytosolic carboxypeptidase 1-like [Parasteatoda tepidariorum]
MSTRG.13160.1	MSTRG.13160	NO	2494	14.1656	5.2e-10	XP_016656164.1 PREDICTED: uncharacterized protein LOC107882397 [Acyrthosiphon pisum]
MSTRG.5687.2	MSTRG.5687	NO	2499	14.1428	8.4e-247	XP_015915258.1 PREDICTED: collagen alpha-1(IX) chain-like isoform X3 [Parasteatoda tepidariorum]
aug3.g18272.t1	MSTRG.39803	NO	2503	14.1275	1.5e-35	KFM74957.1 Transposable element Tcb1 transposase, partial [Stegodyphus mimosarum]
MSTRG.6884.10	MSTRG.6884	NO	2504	14.1238	1.6e-266	XP_015922818.1 PREDICTED: adenosylhomocysteinase 2-like isoform X2 [Parasteatoda tepidariorum]
MSTRG.28520.1	MSTRG.28520	NO	2512	14.0762	NA	***No Hits Found***
MSTRG.35728.1	MSTRG.35728	NO	2516	14.0687	NA	***No Hits Found***
MSTRG.38073.1	MSTRG.38073	NO	2526	13.9952	NA	***No Hits Found***
aug3.g14584.t2	MSTRG.49067	NO	2527	13.9941	2.8e-111	XP_014278090.1 PREDICTED: ankyrin repeat and death domain-containing protein 1A-like [Halyomorpha halys]
aug3.g23939.t1	MSTRG.11530	NO	2528	13.9883	0	XP_015926580.1 PREDICTED: voltage-dependent T-type calcium channel subunit alpha-1H-like [Parasteatoda tepidariorum]
MSTRG.15214.2	MSTRG.15214	NO	2536	13.9452	1.6e-70	XP_015927401.1 PREDICTED: uncharacterized protein LOC107454654 [Parasteatoda tepidariorum]
MSTRG.16260.1	MSTRG.16260	NO	2538	13.9151	NA	***No Hits Found***
MSTRG.15655.1	MSTRG.15655	NO	2540	13.9015	1.7e-55	XP_015916752.1 PREDICTED: TNF receptor-associated factor 5-like [Parasteatoda tepidariorum]
MSTRG.42104.1	MSTRG.42104	NO	2551	13.8397	NA	***No Hits Found***
MSTRG.10593.1	MSTRG.10593	NO	2557	13.7974	NA	***No Hits Found***
MSTRG.36946.3	MSTRG.36946	NO	2569	13.7536	NA	***No Hits Found***
MSTRG.3330.1	MSTRG.3330	NO	2576	13.7335	NA	***No Hits Found***
MSTRG.39152.1	MSTRG.39152	NO	2584	13.6969	NA	***No Hits Found***
MSTRG.41814.1	MSTRG.41814	NO	2595	13.6124	NA	***No Hits Found***
MSTRG.5831.1	MSTRG.5831	NO	2602	13.5904	2.2e-169	XP_015911469.1 PREDICTED: hexosaminidase D-like [Parasteatoda tepidariorum]
MSTRG.41773.1	MSTRG.41773	NO	2604	13.5794	NA	***No Hits Found***
MSTRG.39227.1	MSTRG.39227	NO	2614	13.5449	NA	***No Hits Found***
MSTRG.15106.1	MSTRG.15106	NO	2617	13.537	NA	***No Hits Found***
MSTRG.27558.1	MSTRG.27558	NO	2620	13.5119	NA	***No Hits Found***
MSTRG.6409.1	MSTRG.6409	NO	2627	13.4827	NA	***No Hits Found***
MSTRG.48255.1	MSTRG.48255	NO	2659	13.3053	NA	***No Hits Found***
MSTRG.5832.1	MSTRG.5832	NO	2670	13.2423	NA	***No Hits Found***
MSTRG.33730.1	MSTRG.33730	NO	2685	13.1764	NA	***No Hits Found***
MSTRG.21184.1	MSTRG.21184	NO	2697	13.074	NA	***No Hits Found***
MSTRG.14380.1	MSTRG.14380	NO	2704	13.0341	5.3e-211	XP_015926052.1 PREDICTED: synaptotagmin-1-like isoform X3 [Parasteatoda tepidariorum]
aug3.g6787.t1	MSTRG.2781	YES	2705	13.034	4.2e-197	XP_015928014.1 PREDICTED: leucine-rich repeat-containing G-protein coupled receptor 4-like isoform X1 [Parasteatoda tepidariorum]
MSTRG.16769.3	MSTRG.16769	NO	2721	12.9491	3.9e-59	XP_015910085.1 PREDICTED: 1-phosphatidylinositol 4,5-bisphosphate phosphodiesterase delta-3-A-like [Parasteatoda tepidariorum]
MSTRG.16686.1	MSTRG.16686	NO	2729	12.9158	NA	***No Hits Found***
MSTRG.5142.4	MSTRG.5142	NO	2730	12.908	2.2e-128	XP_015919390.1 PREDICTED: lysosomal alpha-mannosidase-like [Parasteatoda tepidariorum]
MSTRG.34965.1	MSTRG.34965	NO	2736	12.8725	2.4e-275	XP_015924071.1 PREDICTED: diuretic hormone receptor-like [Parasteatoda tepidariorum]
MSTRG.14298.2	MSTRG.14298	NO	2739	12.842	2.5e-57	XP_015905060.1 PREDICTED: DBH-like monooxygenase protein 1 [Parasteatoda tepidariorum]
MSTRG.39666.3	MSTRG.39666	NO	2758	12.7238	1.6e-105	XP_015926888.1 PREDICTED: uncharacterized protein LOC107454274 [Parasteatoda tepidariorum]
MSTRG.34638.1	MSTRG.34638	NO	2767	12.6887	NA	***No Hits Found***
MSTRG.28075.1	MSTRG.28075	NO	2771	12.6459	NA	***No Hits Found***
MSTRG.4644.1	MSTRG.4644	NO	2787	12.5807	NA	***No Hits Found***
MSTRG.15151.1	MSTRG.15151	YES	2792	12.5631	0	XP_015905387.1 PREDICTED: delta-latroinsectotoxin-Lt1a-like [Parasteatoda tepidariorum]
MSTRG.18053.1	MSTRG.18053	NO	2806	12.4828	1.5e-82	XP_015926018.1 PREDICTED: uncharacterized protein LOC107453641 [Parasteatoda tepidariorum]
MSTRG.20182.1	MSTRG.20182	NO	2816	12.4303	7e-18	KFM57984.1 hypothetical protein X975_18360, partial [Stegodyphus mimosarum]
MSTRG.13199.1	MSTRG.13199	NO	2821	12.4081	NA	***No Hits Found***
MSTRG.25355.1	MSTRG.25355	NO	2830	12.3592	NA	***No Hits Found***
aug3.g677.t1	MSTRG.33722	NO	2836	12.3341	0	XP_015913833.1 PREDICTED: protein unc-13 homolog A-like isoform X4 [Parasteatoda tepidariorum]
MSTRG.4207.1	MSTRG.4207	NO	2846	12.3088	1.1e-06	KZC03807.1 hypothetical protein WN55_07896 [Dufourea novaeangliae]
MSTRG.33192.1	MSTRG.33192	NO	2862	12.2553	NA	***No Hits Found***
MSTRG.35296.17	MSTRG.35296	NO	2881	12.1969	2.1e-210	XP_015927333.1 PREDICTED: chitotriosidase-1-like [Parasteatoda tepidariorum]
MSTRG.14494.1	MSTRG.14494	NO	2889	12.1717	NA	***No Hits Found***
MSTRG.6966.1	MSTRG.6966	NO	2897	12.1371	1.7e-136	XP_015912343.1 PREDICTED: tRNA pseudouridine synthase-like 1 [Parasteatoda tepidariorum]
MSTRG.38338.6	MSTRG.38338	NO	2916	12.0773	NA	***No Hits Found***
MSTRG.15147.1	MSTRG.15147	NO	2918	12.0601	NA	***No Hits Found***
MSTRG.33725.1	MSTRG.33725	NO	2921	12.0511	NA	***No Hits Found***
MSTRG.39422.2	MSTRG.39422	NO	2935	11.9711	0	XP_015908714.1 PREDICTED: regulating synaptic membrane exocytosis protein 1-like isoform X1 [Parasteatoda tepidariorum]
MSTRG.17120.2	MSTRG.17120	NO	2937	11.9662	1.6e-183	XP_015919314.1 PREDICTED: zinc transporter ZIP3-like [Parasteatoda tepidariorum]
MSTRG.49893.1	MSTRG.49893	NO	2944	11.9317	1.5e-70	XP_015926018.1 PREDICTED: uncharacterized protein LOC107453641 [Parasteatoda tepidariorum]
MSTRG.16832.1	MSTRG.16832	NO	2954	11.8854	2e-13	XP_015915127.1 PREDICTED: SCAN domain-containing protein 3-like [Parasteatoda tepidariorum]
MSTRG.20231.1	MSTRG.20231	NO	2980	11.7643	NA	***No Hits Found***
MSTRG.49597.1	MSTRG.49597	NO	2987	11.7317	3.1e-127	XP_015920301.1 PREDICTED: protein ZBED8-like [Parasteatoda tepidariorum]
MSTRG.35637.6	MSTRG.35637	NO	2992	11.6914	1.5e-296	XP_015920492.1 PREDICTED: membrane metallo-endopeptidase-like 1 [Parasteatoda tepidariorum]
MSTRG.37842.1	MSTRG.37842	NO	3011	11.6127	NA	***No Hits Found***
MSTRG.36220.1	MSTRG.36220	NO	3013	11.6014	1.3e-251	XP_015924739.1 PREDICTED: ras and EF-hand domain-containing protein-like, partial [Parasteatoda tepidariorum]
MSTRG.26849.3	MSTRG.26849	NO	3021	11.59	0	XP_015931069.1 PREDICTED: vacuolar protein sorting-associated protein 13C-like [Parasteatoda tepidariorum]
MSTRG.2092.1	MSTRG.2092	NO	3033	11.5249	6.6e-31	KFM62077.1 Hypothetical protein in type-1 retrotransposable element R1DM, partial [Stegodyphus mimosarum]
MSTRG.8156.1	MSTRG.8156	NO	3045	11.457	1.4e-34	KFM64006.1 Kinesin-like protein KIF13A, partial [Stegodyphus mimosarum]
aug3.g23321.t1	MSTRG.33715	NO	3048	11.4451	7.8e-60	XP_015908460.1 PREDICTED: protein unc-13 homolog A-like, partial [Parasteatoda tepidariorum]
MSTRG.26019.1	MSTRG.26019	NO	3057	11.4234	NA	***No Hits Found***
MSTRG.5947.1	MSTRG.5947	NO	3061	11.4028	2.3e-115	XP_015911188.1 PREDICTED: deoxyribonuclease-1-like [Parasteatoda tepidariorum]
MSTRG.31560.4	MSTRG.31560	NO	3066	11.3604	4e-173	XP_015920482.1 PREDICTED: unconventional myosin-XV-like, partial [Parasteatoda tepidariorum]
MSTRG.6933.1	MSTRG.6933	NO	3085	11.274	0	XP_015912319.1 PREDICTED: high affinity cationic amino acid transporter 1-like [Parasteatoda tepidariorum]
MSTRG.35296.7	MSTRG.35296	NO	3094	11.2378	1.8e-145	XP_015927334.1 PREDICTED: acidic mammalian chitinase-like [Parasteatoda tepidariorum]
aug3.g25606.t2	MSTRG.33357	NO	3100	11.2222	1.2e-275	XP_015915466.1 PREDICTED: protein groucho-1-like isoform X4 [Parasteatoda tepidariorum]
MSTRG.33002.1	MSTRG.33002	NO	3105	11.2107	NA	***No Hits Found***
MSTRG.35888.1	MSTRG.35888	NO	3131	11.1314	3.9e-175	KFM71131.1 Innexin shaking-B, partial [Stegodyphus mimosarum]
aug3.g9589.t1	MSTRG.6552	NO	3142	11.1064	NA	***No Hits Found***
MSTRG.42113.1	MSTRG.42113	NO	3155	11.0583	6.8e-28	KFD67318.1 hypothetical protein M514_20567 [Trichuris suis]
MSTRG.33718.1	MSTRG.33718	NO	3159	11.0451	NA	***No Hits Found***
MSTRG.25986.1	MSTRG.25986	NO	3161	11.03	NA	***No Hits Found***
MSTRG.36947.2	MSTRG.36947	NO	3211	10.8452	3.4e-77	KXJ19400.1 Zinc finger protein 771 [Exaiptasia pallida]
MSTRG.36938.1	MSTRG.36938	NO	3219	10.8125	2.7e-12	XP_015925979.1 PREDICTED: uncharacterized protein LOC107453613 [Parasteatoda tepidariorum]
MSTRG.8557.1	MSTRG.8557	NO	3240	10.7618	NA	***No Hits Found***
aug3.g7330.t1	MSTRG.6967	NO	3262	10.7035	0	XP_015912342.1 PREDICTED: neprilysin-2-like [Parasteatoda tepidariorum]
MSTRG.20405.1	MSTRG.20405	NO	3311	10.5446	1.7e-110	XP_015908512.1 PREDICTED: Golgi-associated plant pathogenesis-related protein 1-like isoform X1 [Parasteatoda tepidariorum]
MSTRG.25669.1	MSTRG.25669	NO	3313	10.5388	8.6e-92	XP_015914441.1 PREDICTED: alkaline phosphatase, tissue-nonspecific isozyme-like [Parasteatoda tepidariorum]
MSTRG.34165.1	MSTRG.34165	NO	3316	10.5353	NA	***No Hits Found***
MSTRG.46851.1	MSTRG.46851	NO	3323	10.5175	NA	***No Hits Found***
MSTRG.32238.1	MSTRG.32238	NO	3325	10.5125	7.8e-46	XP_017758188.1 PREDICTED: EPM2A-interacting protein 1-like [Eufriesea mexicana]
MSTRG.38671.1	MSTRG.38671	NO	3335	10.4729	1.4e-172	XP_015924594.1 PREDICTED: zinc finger MYM-type protein 1-like [Parasteatoda tepidariorum]
MSTRG.2488.6	MSTRG.2488	NO	3350	10.4141	5.9e-104	XP_015908450.1 PREDICTED: uncharacterized protein LOC107440131 [Parasteatoda tepidariorum]
MSTRG.19786.1	MSTRG.19786	NO	3372	10.3338	NA	***No Hits Found***
MSTRG.3540.1	MSTRG.3540	NO	3373	10.3287	NA	***No Hits Found***
MSTRG.32983.2	MSTRG.32983	NO	3375	10.3163	NA	***No Hits Found***
MSTRG.6940.1	MSTRG.6940	NO	3384	10.2873	0	XP_015912316.1 PREDICTED: probable cationic amino acid transporter [Parasteatoda tepidariorum]
MSTRG.30124.1	MSTRG.30124	NO	3386	10.2822	9.2e-11	KFM82725.1 SCAN domain-containing protein 3, partial [Stegodyphus mimosarum]
MSTRG.13185.1	MSTRG.13185	NO	3392	10.2744	NA	***No Hits Found***
MSTRG.5142.1	MSTRG.5142	NO	3393	10.272	1.2e-223	XP_015919390.1 PREDICTED: lysosomal alpha-mannosidase-like [Parasteatoda tepidariorum]
MSTRG.34417.1	MSTRG.34417	NO	3398	10.2584	NA	***No Hits Found***
MSTRG.49812.5	MSTRG.49812	NO	3408	10.2146	2.9e-179	XP_015912755.1 PREDICTED: collagen alpha-2(XI) chain-like, partial [Parasteatoda tepidariorum]
MSTRG.48580.1	MSTRG.48580	NO	3411	10.2003	2.6e-17	XP_015926451.1 PREDICTED: coatomer subunit gamma-2-like [Parasteatoda tepidariorum]
MSTRG.47696.1	MSTRG.47696	NO	3415	10.1881	6.3e-07	XP_011052604.1 PREDICTED: LOW QUALITY PROTEIN: uncharacterized protein LOC105145007, partial [Acromyrmex echinatior]
MSTRG.44350.6	MSTRG.44350	NO	3429	10.1398	1.8e-14	XP_015907282.1 PREDICTED: disks large homolog 1-like, partial [Parasteatoda tepidariorum]
MSTRG.11915.1	MSTRG.11915	NO	3434	10.1243	9.9e-36	AII97498.1 BLTX92 [Nephila pilipes]
MSTRG.20101.2	MSTRG.20101	NO	3441	10.1096	4.9e-79	XP_015920283.1 PREDICTED: tetraspanin-8-like [Parasteatoda tepidariorum]
MSTRG.20283.1	MSTRG.20283	NO	3461	10.044	0	XP_015913624.1 PREDICTED: glutamyl aminopeptidase-like isoform X1 [Parasteatoda tepidariorum]
MSTRG.45090.1	MSTRG.45090	NO	3486	9.94917	NA	***No Hits Found***
MSTRG.44802.1	MSTRG.44802	NO	3489	9.93949	3e-26	JAN42630.1 Cartilage oligomeric matrix protein [Daphnia magna]
MSTRG.24866.2	MSTRG.24866	NO	3490	9.93943	NA	***No Hits Found***
MSTRG.44039.1	MSTRG.44039	NO	3498	9.92909	NA	***No Hits Found***
MSTRG.34750.1	MSTRG.34750	NO	3503	9.912	NA	***No Hits Found***
MSTRG.43306.1	MSTRG.43306	NO	3508	9.88346	2e-15	EYC27589.1 hypothetical protein Y032_0009g813 [Ancylostoma ceylanicum]
MSTRG.43558.1	MSTRG.43558	NO	3522	9.84055	2.1e-35	XP_015921988.1 PREDICTED: probable chitinase 2, partial [Parasteatoda tepidariorum]
MSTRG.6065.1	MSTRG.6065	NO	3528	9.81851	3.4e-298	XP_015929903.1 PREDICTED: forkhead box C1-A-like [Parasteatoda tepidariorum]
aug3.g12700.t4	MSTRG.25531	NO	3530	9.8169	0	XP_015905607.1 PREDICTED: C-Jun-amino-terminal kinase-interacting protein 4-like isoform X1 [Parasteatoda tepidariorum]
MSTRG.36936.1	MSTRG.36936	NO	3545	9.76241	4.5e-47	XP_012234418.1 PREDICTED: uncharacterized protein LOC105679145 [Linepithema humile]
MSTRG.27830.10	MSTRG.27830	NO	3548	9.74792	2.2e-54	XP_015903362.1 PREDICTED: protein cordon-bleu-like [Parasteatoda tepidariorum]
MSTRG.8628.6	MSTRG.8628	NO	3588	9.63743	3.3e-41	XP_015928036.1 PREDICTED: nucleolysin TIAR-like isoform X1 [Parasteatoda tepidariorum]
MSTRG.6419.2	MSTRG.6419	NO	3591	9.62548	1.3e-256	XP_015916823.1 PREDICTED: otopetrin-2-like isoform X4 [Parasteatoda tepidariorum]
MSTRG.27147.1	MSTRG.27147	NO	3614	9.55859	NA	***No Hits Found***
MSTRG.36902.1	MSTRG.36902	NO	3621	9.53379	NA	***No Hits Found***
MSTRG.15111.1	MSTRG.15111	NO	3627	9.50705	NA	***No Hits Found***
MSTRG.10330.1	MSTRG.10330	NO	3633	9.49354	NA	***No Hits Found***
aug3.g8903.t1	MSTRG.46232	NO	3636	9.4909	0	XP_015930331.1 PREDICTED: uncharacterized protein LOC107456875 isoform X2 [Parasteatoda tepidariorum]
aug3.g9014.t1	MSTRG.598	NO	3645	9.46137	4.3e-243	XP_015930533.1 PREDICTED: lachesin-like [Parasteatoda tepidariorum]
MSTRG.7528.3	MSTRG.7528	NO	3669	9.39	3.3e-64	KFM58517.1 Synaptotagmin-7, partial [Stegodyphus mimosarum]
MSTRG.13750.2	MSTRG.13750	NO	3679	9.36724	2e-249	KFM58832.1 hypothetical protein X975_14483, partial [Stegodyphus mimosarum]
MSTRG.35733.1	MSTRG.35733	NO	3681	9.36663	4e-41	XP_015924594.1 PREDICTED: zinc finger MYM-type protein 1-like [Parasteatoda tepidariorum]
MSTRG.2519.1	MSTRG.2519	NO	3683	9.36212	NA	***No Hits Found***
MSTRG.494.3	MSTRG.494	NO	3686	9.35565	1.2e-236	XP_015929317.1 PREDICTED: synaptotagmin-15-like isoform X1 [Parasteatoda tepidariorum]
aug3.g26958.t1	MSTRG.43458	NO	3711	9.30126	1.9e-111	XP_015908275.1 PREDICTED: pyroglutamyl-peptidase 1-like [Parasteatoda tepidariorum]
MSTRG.2802.1	MSTRG.2802	NO	3740	9.19952	NA	***No Hits Found***
MSTRG.26228.1	MSTRG.26228	NO	3764	9.12843	2.3e-16	XP_015913724.1 PREDICTED: uncharacterized protein LOC107444154 [Parasteatoda tepidariorum]
MSTRG.40111.1	MSTRG.40111	NO	3768	9.12245	NA	***No Hits Found***
MSTRG.17956.1	MSTRG.17956	NO	3795	9.04279	3.5e-103	XP_015919562.1 PREDICTED: SLIT-ROBO Rho GTPase-activating protein 1-like [Parasteatoda tepidariorum]
MSTRG.10081.1	MSTRG.10081	NO	3798	9.03906	2.1e-19	KMQ86082.1 gag-pol polyprotein [Lasius niger]
MSTRG.15117.1	MSTRG.15117	NO	3803	9.02751	NA	***No Hits Found***
aug3.g22249.t1	MSTRG.16973	NO	3809	9.01251	2.1e-55	XP_015910214.1 PREDICTED: basic salivary proline-rich protein 2-like isoform X9 [Parasteatoda tepidariorum]
MSTRG.14505.1	MSTRG.14505	NO	3816	8.99391	2.2e-37	XP_015926621.1 PREDICTED: formin-like protein CG32138 [Parasteatoda tepidariorum]
MSTRG.15189.1	MSTRG.15189	NO	3825	8.97301	NA	***No Hits Found***
MSTRG.11265.1	MSTRG.11265	NO	3849	8.90057	0	XP_015909093.1 PREDICTED: nitric oxide synthase-like [Parasteatoda tepidariorum]
MSTRG.50734.1	MSTRG.50734	NO	3853	8.88624	NA	***No Hits Found***
MSTRG.37296.1	MSTRG.37296	NO	3860	8.87568	NA	***No Hits Found***
MSTRG.31150.1	MSTRG.31150	NO	3865	8.86083	NA	***No Hits Found***
MSTRG.33909.1	MSTRG.33909	NO	3875	8.81664	NA	***No Hits Found***
MSTRG.32725.1	MSTRG.32725	NO	3905	8.74115	NA	***No Hits Found***
MSTRG.11476.1	MSTRG.11476	NO	3913	8.72363	NA	***No Hits Found***
MSTRG.46769.1	MSTRG.46769	NO	3916	8.71764	4.1e-141	XP_015924594.1 PREDICTED: zinc finger MYM-type protein 1-like [Parasteatoda tepidariorum]
MSTRG.49067.2	MSTRG.49067	NO	3922	8.70675	NA	***No Hits Found***
MSTRG.22834.1	MSTRG.22834	NO	3923	8.70675	0	XP_015924398.1 PREDICTED: alpha-latrotoxin-Lh1a-like [Parasteatoda tepidariorum]
MSTRG.22360.1	MSTRG.22360	NO	3925	8.69955	2.2e-14	XP_015911990.1 PREDICTED: RNA-directed DNA polymerase from mobile element jockey-like [Parasteatoda tepidariorum]
MSTRG.8628.3	MSTRG.8628	NO	3933	8.6914	1.4e-130	XP_015928036.1 PREDICTED: nucleolysin TIAR-like isoform X1 [Parasteatoda tepidariorum]
MSTRG.44634.4	MSTRG.44634	NO	3937	8.68799	1.6e-68	XP_015923007.1 PREDICTED: LOW QUALITY PROTEIN: afadin-like [Parasteatoda tepidariorum]
MSTRG.8629.1	MSTRG.8629	NO	3966	8.63092	NA	***No Hits Found***
MSTRG.24866.1	MSTRG.24866	NO	3982	8.59966	NA	***No Hits Found***
MSTRG.42178.1	MSTRG.42178	NO	3993	8.57792	2.1e-176	XP_015923477.1 PREDICTED: probable G-protein coupled receptor AH9.1 [Parasteatoda tepidariorum]
MSTRG.31209.5	MSTRG.31209	NO	4000	8.56571	2.4e-216	KFM66493.1 B(0,+)-type amino acid transporter 1, partial [Stegodyphus mimosarum]
MSTRG.49544.1	MSTRG.49544	NO	4007	8.56046	NA	***No Hits Found***
MSTRG.13355.1	MSTRG.13355	NO	4008	8.56017	NA	***No Hits Found***
MSTRG.15846.2	MSTRG.15846	NO	4026	8.5045	7.4e-105	XP_015921961.1 PREDICTED: ras-related protein Rap-1b-like [Parasteatoda tepidariorum]
MSTRG.25989.1	MSTRG.25989	NO	4028	8.50334	NA	***No Hits Found***
MSTRG.18730.1	MSTRG.18730	NO	4036	8.48727	4.4e-148	XP_015908568.1 PREDICTED: uncharacterized protein LOC107440224 [Parasteatoda tepidariorum]
MSTRG.2512.1	MSTRG.2512	NO	4037	8.48476	NA	***No Hits Found***
MSTRG.13203.1	MSTRG.13203	NO	4071	8.39784	NA	***No Hits Found***
MSTRG.28288.2	MSTRG.28288	NO	4104	8.33668	4e-44	KFM63675.1 Pancreatic triacylglycerol lipase, partial [Stegodyphus mimosarum]
MSTRG.48738.3	MSTRG.48738	NO	4110	8.3272	1.3e-174	XP_015904675.1 PREDICTED: long-chain-fatty-acid--CoA ligase 5-like [Parasteatoda tepidariorum]
MSTRG.13196.1	MSTRG.13196	NO	4115	8.31521	NA	***No Hits Found***
MSTRG.36265.1	MSTRG.36265	NO	4133	8.28201	NA	***No Hits Found***
MSTRG.8677.1	MSTRG.8677	NO	4160	8.22902	9.6e-307	XP_015908575.1 PREDICTED: F-box/LRR-repeat protein 7-like [Parasteatoda tepidariorum]
MSTRG.49894.1	MSTRG.49894	NO	4176	8.19566	2.9e-15	KFM76920.1 Hypothetical protein in type-1 retrotransposable element R1DM, partial [Stegodyphus mimosarum]
MSTRG.7235.1	MSTRG.7235	NO	4204	8.15443	NA	***No Hits Found***
aug3.g18021.t1	MSTRG.8364	NO	4208	8.14531	0	XP_015914373.1 PREDICTED: delta-latroinsectotoxin-Lt1a-like [Parasteatoda tepidariorum]
MSTRG.36946.1	MSTRG.36946	NO	4212	8.13487	4.2e-174	XP_015905342.1 PREDICTED: pancreatic lipase-related protein 2-like isoform X1 [Parasteatoda tepidariorum]
MSTRG.2672.1	MSTRG.2672	NO	4231	8.0921	NA	***No Hits Found***
MSTRG.34860.1	MSTRG.34860	NO	4238	8.07895	3.9e-176	XP_015905989.1 PREDICTED: LIM/homeobox protein Lhx1-like, partial [Parasteatoda tepidariorum]
MSTRG.11173.1	MSTRG.11173	NO	4268	8.01813	NA	***No Hits Found***
MSTRG.269.1	MSTRG.269	NO	4280	7.98936	0	XP_015917859.1 PREDICTED: liprin-alpha-1-like, partial [Parasteatoda tepidariorum]
MSTRG.2444.3	MSTRG.2444	NO	4283	7.98433	0	XP_015916092.1 PREDICTED: serine/threonine-protein phosphatase 6 regulatory ankyrin repeat subunit A-like [Parasteatoda tepidariorum]
MSTRG.39795.1	MSTRG.39795	NO	4295	7.95324	NA	***No Hits Found***
MSTRG.42011.1	MSTRG.42011	NO	4317	7.90882	NA	***No Hits Found***
aug3.g10197.t1	MSTRG.8357	YES	4336	7.87197	0	XP_015916629.1 PREDICTED: alpha-latrotoxin-Lt1a-like [Parasteatoda tepidariorum]
MSTRG.21172.1	MSTRG.21172	NO	4341	7.86459	NA	***No Hits Found***
MSTRG.31807.1	MSTRG.31807	NO	4359	7.8237	3.4e-78	XP_015924594.1 PREDICTED: zinc finger MYM-type protein 1-like [Parasteatoda tepidariorum]
MSTRG.26334.1	MSTRG.26334	NO	4363	7.81578	NA	***No Hits Found***
MSTRG.19180.3	MSTRG.19180	NO	4366	7.81144	2.6e-57	XP_015928238.1 PREDICTED: disintegrin and metalloproteinase domain-containing protein 10-like [Parasteatoda tepidariorum]
MSTRG.45658.1	MSTRG.45658	NO	4403	7.73219	7.1e-45	XP_015914558.1 PREDICTED: uncharacterized protein LOC107444838 isoform X2 [Parasteatoda tepidariorum]
MSTRG.28370.1	MSTRG.28370	NO	4406	7.72633	0	XP_015916382.1 PREDICTED: uncharacterized protein LOC107446288 [Parasteatoda tepidariorum]
MSTRG.39518.1	MSTRG.39518	NO	4422	7.7052	NA	***No Hits Found***
MSTRG.11129.1	MSTRG.11129	NO	4473	7.61351	8.8e-11	KYN16240.1 Zinc finger MYM-type protein 1 [Trachymyrmex cornetzi]
MSTRG.4794.1	MSTRG.4794	NO	4495	7.5792	NA	***No Hits Found***
aug3.g19482.t1	MSTRG.44637	NO	4502	7.56948	2.8e-50	KFM65274.1 Transposable element Tcb2 transposase, partial [Stegodyphus mimosarum]
MSTRG.36934.1	MSTRG.36934	NO	4510	7.56379	1.9e-88	KRX18751.1 Retrovirus-related Pol polyprotein from transposon TNT 1-94 [Trichinella nelsoni]
MSTRG.5982.2	MSTRG.5982	NO	4514	7.55625	0	XP_015917223.1 PREDICTED: protein still life, isoform SIF type 1-like isoform X4 [Parasteatoda tepidariorum]
MSTRG.8363.1	MSTRG.8363	NO	4516	7.55436	NA	***No Hits Found***
MSTRG.16772.1	MSTRG.16772	NO	4521	7.54678	3e-23	XP_015907298.1 PREDICTED: 1-phosphatidylinositol 4,5-bisphosphate phosphodiesterase eta-2-like, partial [Parasteatoda tepidariorum]
MSTRG.3111.1	MSTRG.3111	NO	4531	7.52874	NA	***No Hits Found***
MSTRG.5831.2	MSTRG.5831	NO	4546	7.48593	2.2e-169	XP_015911469.1 PREDICTED: hexosaminidase D-like [Parasteatoda tepidariorum]
MSTRG.16780.1	MSTRG.16780	NO	4557	7.46477	NA	***No Hits Found***
MSTRG.35610.2	MSTRG.35610	NO	4566	7.45509	0	XP_015906934.1 PREDICTED: MAP kinase-activating death domain protein-like isoform X3 [Parasteatoda tepidariorum]
MSTRG.12304.1	MSTRG.12304	NO	4569	7.45144	NA	***No Hits Found***
MSTRG.20226.1	MSTRG.20226	NO	4574	7.4457	NA	***No Hits Found***
MSTRG.7196.5	MSTRG.7196	NO	4596	7.41228	9.8e-300	XP_015915013.1 PREDICTED: serine/threonine-protein kinase mrck-1-like [Parasteatoda tepidariorum]
MSTRG.23054.1	MSTRG.23054	NO	4611	7.39613	6.3e-64	XP_015924594.1 PREDICTED: zinc finger MYM-type protein 1-like [Parasteatoda tepidariorum]
MSTRG.12633.1	MSTRG.12633	NO	4675	7.30245	NA	***No Hits Found***
MSTRG.47747.1	MSTRG.47747	NO	4678	7.2986	NA	***No Hits Found***
MSTRG.20224.1	MSTRG.20224	NO	4681	7.29277	NA	***No Hits Found***
MSTRG.10896.1	MSTRG.10896	NO	4685	7.28585	NA	***No Hits Found***
MSTRG.8109.1	MSTRG.8109	NO	4693	7.2704	1.4e-17	XP_015916535.1 PREDICTED: uncharacterized protein LOC107446417 [Parasteatoda tepidariorum]
aug3.g18727.t1	MSTRG.29990	NO	4741	7.19333	6.2e-10	XP_015915725.1 PREDICTED: uncharacterized protein LOC107445763 [Parasteatoda tepidariorum]
MSTRG.22918.1	MSTRG.22918	NO	4750	7.16991	5.1e-19	ADI61823.1 endonuclease-reverse transcriptase [Bombyx mori]
MSTRG.14327.3	MSTRG.14327	NO	4755	7.15926	1.1e-168	XP_015905204.1 PREDICTED: sex comb on midleg-like protein 4 [Parasteatoda tepidariorum]
MSTRG.41412.1	MSTRG.41412	NO	4770	7.14298	NA	***No Hits Found***
aug3.g2608.t1	MSTRG.11300	NO	4774	7.13488	7.5e-20	XP_015920119.1 PREDICTED: TATA-binding protein-associated factor 2N-like [Parasteatoda tepidariorum]
MSTRG.32500.1	MSTRG.32500	NO	4807	7.07883	NA	***No Hits Found***
MSTRG.41014.1	MSTRG.41014	NO	4814	7.06585	NA	***No Hits Found***
MSTRG.16782.1	MSTRG.16782	NO	4820	7.06034	NA	***No Hits Found***
MSTRG.49310.1	MSTRG.49310	NO	4826	7.05305	NA	***No Hits Found***
aug3.g1658.t3	MSTRG.19382	NO	4846	7.01925	0	XP_015917549.1 PREDICTED: roundabout homolog 1-like [Parasteatoda tepidariorum]
MSTRG.32941.2	MSTRG.32941	NO	4857	7.0034	1.2e-219	XP_013790509.1 PREDICTED: uridine-cytidine kinase-like 1 [Limulus polyphemus]
MSTRG.45969.1	MSTRG.45969	NO	4928	6.89152	NA	***No Hits Found***
MSTRG.48604.1	MSTRG.48604	NO	4938	6.87933	NA	***No Hits Found***
MSTRG.22297.1	MSTRG.22297	NO	4949	6.8709	NA	***No Hits Found***
MSTRG.25351.1	MSTRG.25351	NO	4963	6.84696	5.4e-16	XP_017888660.1 PREDICTED: protein ZBED8-like [Ceratina calcarata]
MSTRG.34454.1	MSTRG.34454	NO	4966	6.84266	NA	***No Hits Found***
MSTRG.24793.6	MSTRG.24793	NO	4972	6.83472	2.5e-21	KFM61063.1 Sodium/hydrogen exchanger 7, partial [Stegodyphus mimosarum]
MSTRG.12433.5	MSTRG.12433	NO	4975	6.8303	2.3e-277	XP_015922573.1 PREDICTED: rab3 GTPase-activating protein catalytic subunit-like [Parasteatoda tepidariorum]
MSTRG.30868.1	MSTRG.30868	NO	5006	6.78226	NA	***No Hits Found***
MSTRG.45746.4	MSTRG.45746	NO	5013	6.77612	0	XP_015910531.1 PREDICTED: echinoderm microtubule-associated protein-like 2 [Parasteatoda tepidariorum]
MSTRG.33641.10	MSTRG.33641	NO	5030	6.74744	0	XP_015903626.1 PREDICTED: plasma membrane calcium-transporting ATPase 2-like isoform X1 [Parasteatoda tepidariorum]
MSTRG.7835.1	MSTRG.7835	NO	5035	6.73867	NA	***No Hits Found***
MSTRG.32546.1	MSTRG.32546	NO	5043	6.73132	NA	***No Hits Found***
MSTRG.38337.1	MSTRG.38337	NO	5051	6.72253	NA	***No Hits Found***
MSTRG.13194.1	MSTRG.13194	NO	5055	6.71768	8e-23	XP_015928952.1 PREDICTED: DEAD-box helicase Dbp80-like [Parasteatoda tepidariorum]
MSTRG.32982.1	MSTRG.32982	NO	5056	6.71669	NA	***No Hits Found***
MSTRG.19681.1	MSTRG.19681	NO	5059	6.71392	NA	***No Hits Found***
aug3.g17331.t1	MSTRG.2565	NO	5065	6.69533	1.8e-11	KFM83404.1 hypothetical protein X975_15030, partial [Stegodyphus mimosarum]
MSTRG.25790.1	MSTRG.25790	NO	5082	6.67687	2.8e-10	XP_015931170.1 PREDICTED: uncharacterized protein LOC107457521 [Parasteatoda tepidariorum]
MSTRG.7323.1	MSTRG.7323	NO	5084	6.67244	NA	***No Hits Found***
MSTRG.22284.3	MSTRG.22284	NO	5089	6.66271	1.9e-69	XP_015909522.1 PREDICTED: sperm-associated antigen 1-like [Parasteatoda tepidariorum]
MSTRG.708.1	MSTRG.708	NO	5100	6.64058	NA	***No Hits Found***
MSTRG.49638.1	MSTRG.49638	NO	5105	6.63143	NA	***No Hits Found***
MSTRG.32724.1	MSTRG.32724	NO	5108	6.63107	1.4e-17	XP_015917364.1 PREDICTED: uncharacterized protein LOC107447065 [Parasteatoda tepidariorum]
MSTRG.48420.1	MSTRG.48420	NO	5112	6.62465	NA	***No Hits Found***
MSTRG.19373.1	MSTRG.19373	NO	5133	6.58173	NA	***No Hits Found***
MSTRG.36895.1	MSTRG.36895	NO	5157	6.53702	NA	***No Hits Found***
MSTRG.13195.1	MSTRG.13195	NO	5161	6.5298	NA	***No Hits Found***
MSTRG.46403.1	MSTRG.46403	NO	5169	6.51966	NA	***No Hits Found***
MSTRG.31540.1	MSTRG.31540	NO	5190	6.4973	NA	***No Hits Found***
MSTRG.6771.1	MSTRG.6771	NO	5201	6.48596	NA	***No Hits Found***
aug3.g14423.t1	MSTRG.33834	NO	5205	6.47991	0	KFM78567.1 Zinc finger protein 226, partial [Stegodyphus mimosarum]
aug3.g677.t2	MSTRG.33722	NO	5216	6.46598	0	XP_015913830.1 PREDICTED: protein unc-13 homolog A-like isoform X1 [Parasteatoda tepidariorum]
MSTRG.11679.1	MSTRG.11679	NO	5219	6.46454	NA	***No Hits Found***
MSTRG.20562.1	MSTRG.20562	NO	5222	6.45276	4.3e-32	XP_015928023.1 PREDICTED: RNA-directed DNA polymerase from mobile element jockey-like [Parasteatoda tepidariorum]
MSTRG.11477.1	MSTRG.11477	NO	5234	6.4408	NA	***No Hits Found***
MSTRG.25517.1	MSTRG.25517	YES	5267	6.39089	5.7e-63	XP_015911381.1 PREDICTED: uncharacterized protein LOC107442345 [Parasteatoda tepidariorum]
MSTRG.1419.4	MSTRG.1419	NO	5289	6.3615	2.1e-195	KFM80529.1 Voltage-dependent L-type calcium channel subunit beta-2, partial [Stegodyphus mimosarum]
MSTRG.10586.1	MSTRG.10586	NO	5290	6.36074	NA	***No Hits Found***
MSTRG.42023.1	MSTRG.42023	NO	5301	6.34792	3.2e-68	XP_015926018.1 PREDICTED: uncharacterized protein LOC107453641 [Parasteatoda tepidariorum]
MSTRG.18984.1	MSTRG.18984	NO	5303	6.34744	NA	***No Hits Found***
MSTRG.22426.1	MSTRG.22426	NO	5308	6.33731	NA	***No Hits Found***
aug3.g26326.t1	MSTRG.15150	YES	5319	6.3248	0	XP_015905387.1 PREDICTED: delta-latroinsectotoxin-Lt1a-like [Parasteatoda tepidariorum]
MSTRG.10595.1	MSTRG.10595	NO	5329	6.31702	NA	***No Hits Found***
MSTRG.48536.1	MSTRG.48536	NO	5342	6.2931	0	XP_015922149.1 PREDICTED: agrin-like, partial [Parasteatoda tepidariorum]
MSTRG.15112.1	MSTRG.15112	NO	5352	6.28195	1.3e-09	XP_015928023.1 PREDICTED: RNA-directed DNA polymerase from mobile element jockey-like [Parasteatoda tepidariorum]
aug3.g23371.t1	MSTRG.6727	NO	5360	6.27167	5.1e-28	XP_015908300.1 PREDICTED: uncharacterized protein LOC107440036 [Parasteatoda tepidariorum]
MSTRG.42495.1	MSTRG.42495	NO	5363	6.26991	2.6e-43	XP_015923711.1 PREDICTED: uncharacterized protein LOC107451972 [Parasteatoda tepidariorum]
MSTRG.34011.1	MSTRG.34011	NO	5372	6.25544	NA	***No Hits Found***
MSTRG.10329.1	MSTRG.10329	NO	5388	6.22744	NA	***No Hits Found***
MSTRG.10324.9	MSTRG.10324	NO	5393	6.21881	NA	***No Hits Found***
MSTRG.8631.1	MSTRG.8631	NO	5394	6.21561	4e-42	XP_015915892.1 PREDICTED: uncharacterized protein LOC107445914 [Parasteatoda tepidariorum]
MSTRG.10324.7	MSTRG.10324	NO	5413	6.19406	2.8e-51	XP_015919642.1 PREDICTED: pre-B-cell leukemia transcription factor 3-like [Parasteatoda tepidariorum]
MSTRG.22699.1	MSTRG.22699	NO	5431	6.16985	NA	***No Hits Found***
MSTRG.36472.2	MSTRG.36472	NO	5437	6.16175	8.5e-193	XP_015903888.1 PREDICTED: constitutive coactivator of PPAR-gamma-like protein 1 [Parasteatoda tepidariorum]
MSTRG.10202.1	MSTRG.10202	NO	5438	6.16166	1.7e-38	XP_015924594.1 PREDICTED: zinc finger MYM-type protein 1-like [Parasteatoda tepidariorum]
MSTRG.34415.1	MSTRG.34415	NO	5448	6.15245	NA	***No Hits Found***
MSTRG.33631.2	MSTRG.33631	NO	5455	6.14677	0	XP_015903641.1 PREDICTED: otoferlin-like [Parasteatoda tepidariorum]
MSTRG.2479.2	MSTRG.2479	NO	5469	6.13396	5.9e-109	NP_001310736.1 twist-related protein 2-like [Parasteatoda tepidariorum]
MSTRG.20230.1	MSTRG.20230	NO	5478	6.12698	1.4e-37	KMQ82439.1 transposase domain containing protein [Lasius niger]
MSTRG.12099.4	MSTRG.12099	NO	5480	6.12612	2e-11	XP_015917042.1 PREDICTED: major prion protein homolog isoform X1 [Parasteatoda tepidariorum]
MSTRG.10589.3	MSTRG.10589	NO	5482	6.12576	2.1e-28	KFM61291.1 hypothetical protein X975_05709, partial [Stegodyphus mimosarum]
MSTRG.15232.1	MSTRG.15232	NO	5498	6.10935	NA	***No Hits Found***
MSTRG.11474.1	MSTRG.11474	NO	5555	6.05413	NA	***No Hits Found***
MSTRG.4202.1	MSTRG.4202	NO	5585	6.02758	NA	***No Hits Found***
MSTRG.48212.1	MSTRG.48212	NO	5590	6.01848	8.6e-23	XP_015915033.1 PREDICTED: protein ZBED8-like, partial [Parasteatoda tepidariorum]
MSTRG.22363.1	MSTRG.22363	NO	5598	6.0007	NA	***No Hits Found***
MSTRG.34765.1	MSTRG.34765	NO	5604	5.9957	NA	***No Hits Found***
MSTRG.26411.1	MSTRG.26411	NO	5614	5.97731	NA	***No Hits Found***
MSTRG.9081.1	MSTRG.9081	NO	5615	5.97727	NA	***No Hits Found***
MSTRG.45359.1	MSTRG.45359	NO	5649	5.93636	NA	***No Hits Found***
MSTRG.40648.1	MSTRG.40648	NO	5651	5.93271	NA	***No Hits Found***
MSTRG.16795.1	MSTRG.16795	NO	5653	5.93138	NA	***No Hits Found***
MSTRG.20283.2	MSTRG.20283	NO	5675	5.90582	2.1e-221	XP_015913626.1 PREDICTED: glutamyl aminopeptidase-like isoform X3 [Parasteatoda tepidariorum]
MSTRG.2389.1	MSTRG.2389	NO	5677	5.90308	NA	***No Hits Found***
MSTRG.47775.1	MSTRG.47775	NO	5678	5.903	5.8e-07	XP_015905431.1 PREDICTED: tigger transposable element-derived protein 4-like, partial [Parasteatoda tepidariorum]
MSTRG.12432.1	MSTRG.12432	NO	5689	5.89148	NA	***No Hits Found***
MSTRG.21183.1	MSTRG.21183	NO	5691	5.88992	NA	***No Hits Found***
MSTRG.11612.1	MSTRG.11612	NO	5698	5.88573	NA	***No Hits Found***
MSTRG.7824.1	MSTRG.7824	NO	5707	5.87651	NA	***No Hits Found***
MSTRG.45505.1	MSTRG.45505	NO	5729	5.86286	3.2e-18	XP_015909522.1 PREDICTED: sperm-associated antigen 1-like [Parasteatoda tepidariorum]
MSTRG.5227.1	MSTRG.5227	NO	5765	5.82663	NA	***No Hits Found***
MSTRG.45055.1	MSTRG.45055	NO	5777	5.81377	NA	***No Hits Found***
MSTRG.1076.1	MSTRG.1076	NO	5786	5.79911	NA	***No Hits Found***
MSTRG.32987.1	MSTRG.32987	NO	5790	5.79477	6.8e-29	KFM75453.1 Transposable element Tcb1 transposase, partial [Stegodyphus mimosarum]
MSTRG.48738.1	MSTRG.48738	NO	5792	5.7914	4e-172	XP_015904675.1 PREDICTED: long-chain-fatty-acid--CoA ligase 5-like [Parasteatoda tepidariorum]
MSTRG.24293.1	MSTRG.24293	NO	5795	5.78973	NA	***No Hits Found***
MSTRG.10327.1	MSTRG.10327	NO	5809	5.77301	NA	***No Hits Found***
MSTRG.13422.1	MSTRG.13422	NO	5837	5.7493	NA	***No Hits Found***
MSTRG.27749.1	MSTRG.27749	NO	5839	5.74852	NA	***No Hits Found***
MSTRG.38069.1	MSTRG.38069	NO	5843	5.74223	NA	***No Hits Found***
MSTRG.39008.1	MSTRG.39008	NO	5849	5.7315	NA	***No Hits Found***
MSTRG.597.1	MSTRG.597	NO	5853	5.72961	NA	***No Hits Found***
MSTRG.20226.3	MSTRG.20226	NO	5861	5.71955	NA	***No Hits Found***
MSTRG.6932.1	MSTRG.6932	NO	5863	5.71789	NA	***No Hits Found***
MSTRG.8637.1	MSTRG.8637	NO	5876	5.70873	NA	***No Hits Found***
aug3.g13573.t1	MSTRG.38039	NO	5895	5.69088	4.2e-154	XP_015907057.1 PREDICTED: slit homolog 2 protein-like [Parasteatoda tepidariorum]
MSTRG.32981.2	MSTRG.32981	NO	5908	5.66673	NA	***No Hits Found***
aug3.g15831.t1	MSTRG.25463	NO	5922	5.65306	9.7e-233	XP_015910041.1 PREDICTED: extracellular signal-regulated kinase 2-like [Parasteatoda tepidariorum]
MSTRG.36933.1	MSTRG.36933	NO	5933	5.64428	NA	***No Hits Found***
MSTRG.33273.4	MSTRG.33273	NO	5948	5.61707	1.2e-211	XP_015909468.1 PREDICTED: low-density lipoprotein receptor-related protein 1B-like [Parasteatoda tepidariorum]
MSTRG.1402.1	MSTRG.1402	NO	5966	5.59951	NA	***No Hits Found***
MSTRG.15131.31	MSTRG.15131	NO	5973	5.59197	2.3e-237	XP_015915789.1 PREDICTED: muscle M-line assembly protein unc-89-like [Parasteatoda tepidariorum]
MSTRG.1244.1	MSTRG.1244	NO	6008	5.546	NA	***No Hits Found***
MSTRG.13198.1	MSTRG.13198	NO	6041	5.52067	NA	***No Hits Found***
aug3.g21873.t1	MSTRG.35121	NO	6062	5.49815	6.9e-35	XP_015925254.1 PREDICTED: uncharacterized protein LOC107453086 [Parasteatoda tepidariorum]
MSTRG.11469.1	MSTRG.11469	NO	6073	5.48734	NA	***No Hits Found***
MSTRG.6154.1	MSTRG.6154	NO	6095	5.46844	6.2e-28	KRY13138.1 SCAN domain-containing protein 3 [Trichinella patagoniensis]
aug3.g8145.t1	MSTRG.18714	NO	6106	5.46291	2.2e-199	XP_015929127.1 PREDICTED: uncharacterized protein LOC107455913 [Parasteatoda tepidariorum]
MSTRG.6510.1	MSTRG.6510	NO	6144	5.43119	NA	***No Hits Found***
aug3.g15726.t2	MSTRG.40131	NO	6166	5.40691	1.8e-238	XP_015922995.1 PREDICTED: glycerophosphocholine phosphodiesterase GPCPD1-like isoform X1 [Parasteatoda tepidariorum]
MSTRG.32497.1	MSTRG.32497	NO	6168	5.40555	NA	***No Hits Found***
MSTRG.46949.1	MSTRG.46949	NO	6183	5.3953	2.3e-10	ADI61823.1 endonuclease-reverse transcriptase [Bombyx mori]
MSTRG.14306.1	MSTRG.14306	NO	6200	5.38314	5.3e-31	KFM72061.1 Transposable element Tc1 transposase, partial [Stegodyphus mimosarum]
aug3.g6474.t1	MSTRG.43050	NO	6203	5.37758	4.9e-186	XP_015927486.1 PREDICTED: heparan sulfate glucosamine 3-O-sulfotransferase 3A1-like [Parasteatoda tepidariorum]
MSTRG.38488.1	MSTRG.38488	NO	6224	5.36492	6.5e-66	KFM62077.1 Hypothetical protein in type-1 retrotransposable element R1DM, partial [Stegodyphus mimosarum]
MSTRG.22284.1	MSTRG.22284	NO	6225	5.36362	0	XP_015909522.1 PREDICTED: sperm-associated antigen 1-like [Parasteatoda tepidariorum]
MSTRG.19885.1	MSTRG.19885	NO	6264	5.33627	NA	***No Hits Found***
MSTRG.17605.1	MSTRG.17605	NO	6319	5.28504	NA	***No Hits Found***
MSTRG.16783.1	MSTRG.16783	NO	6355	5.25307	NA	***No Hits Found***
aug3.g8009.t1	MSTRG.42107	NO	6373	5.23839	4.4e-106	KFD67411.1 LOW QUALITY PROTEIN: hypothetical protein M514_20447 [Trichuris suis]
MSTRG.307.1	MSTRG.307	NO	6385	5.22078	NA	***No Hits Found***
MSTRG.43103.1	MSTRG.43103	NO	6400	5.21104	NA	***No Hits Found***
MSTRG.15213.3	MSTRG.15213	NO	6401	5.20895	6.9e-30	XP_017888660.1 PREDICTED: protein ZBED8-like [Ceratina calcarata]
MSTRG.6481.9	MSTRG.6481	NO	6406	5.20324	3e-76	XP_015922352.1 PREDICTED: NGFI-A-binding protein homolog [Parasteatoda tepidariorum]
MSTRG.28519.1	MSTRG.28519	NO	6416	5.19369	NA	***No Hits Found***
MSTRG.48157.1	MSTRG.48157	NO	6422	5.18875	1.3e-20	XP_015903402.1 PREDICTED: mediator of RNA polymerase II transcription subunit 23-like [Parasteatoda tepidariorum]
MSTRG.2243.1	MSTRG.2243	NO	6423	5.18735	NA	***No Hits Found***
MSTRG.37428.1	MSTRG.37428	NO	6424	5.18505	NA	***No Hits Found***
MSTRG.14156.1	MSTRG.14156	NO	6445	5.16879	4.2e-15	XP_015907774.1 PREDICTED: uncharacterized protein LOC107439626 [Parasteatoda tepidariorum]
MSTRG.11613.1	MSTRG.11613	NO	6463	5.16003	NA	***No Hits Found***
MSTRG.7142.1	MSTRG.7142	NO	6526	5.09553	NA	***No Hits Found***
aug3.g2790.t1	MSTRG.38072	NO	6529	5.09357	1.6e-44	XP_008305632.1 PREDICTED: uncharacterized protein LOC103376870 [Cynoglossus semilaevis]
MSTRG.17871.1	MSTRG.17871	NO	6544	5.081	9.2e-241	XP_015927824.1 PREDICTED: diuretic hormone receptor-like isoform X1 [Parasteatoda tepidariorum]
MSTRG.30262.6	MSTRG.30262	NO	6550	5.07512	3.9e-42	XP_015924076.1 PREDICTED: inactive dipeptidyl peptidase 10-like isoform X1 [Parasteatoda tepidariorum]
MSTRG.32099.1	MSTRG.32099	NO	6564	5.07012	2.6e-127	XP_015924594.1 PREDICTED: zinc finger MYM-type protein 1-like [Parasteatoda tepidariorum]
MSTRG.21682.1	MSTRG.21682	NO	6583	5.06205	NA	***No Hits Found***
MSTRG.29398.1	MSTRG.29398	NO	6600	5.05084	NA	***No Hits Found***
MSTRG.25287.1	MSTRG.25287	NO	6622	5.03781	NA	***No Hits Found***
MSTRG.12661.1	MSTRG.12661	NO	6637	5.02876	NA	***No Hits Found***
MSTRG.51281.1	MSTRG.51281	NO	6665	5.00814	NA	***No Hits Found***
aug3.g21124.t1	MSTRG.23233	NO	6717	4.97061	2.6e-55	KFD64039.1 hypothetical protein M514_13411 [Trichuris suis]
MSTRG.2725.1	MSTRG.2725	NO	6731	4.96173	NA	***No Hits Found***
MSTRG.11473.1	MSTRG.11473	NO	6753	4.9507	NA	***No Hits Found***
MSTRG.11479.1	MSTRG.11479	NO	6756	4.94825	NA	***No Hits Found***
MSTRG.16791.1	MSTRG.16791	NO	6762	4.94602	NA	***No Hits Found***
MSTRG.15149.1	MSTRG.15149	NO	6764	4.9448	NA	***No Hits Found***
MSTRG.29560.1	MSTRG.29560	NO	6779	4.93374	NA	***No Hits Found***
MSTRG.31538.1	MSTRG.31538	NO	6805	4.90926	NA	***No Hits Found***
MSTRG.8635.1	MSTRG.8635	NO	6829	4.89563	NA	***No Hits Found***
MSTRG.30157.1	MSTRG.30157	NO	6831	4.8946	NA	***No Hits Found***
MSTRG.13349.1	MSTRG.13349	NO	6834	4.89294	1.5e-233	XP_015914699.1 PREDICTED: 5-hydroxytryptamine receptor 1D-like [Parasteatoda tepidariorum]
MSTRG.35729.1	MSTRG.35729	NO	6840	4.89069	3.9e-153	XP_015919088.1 PREDICTED: uncharacterized protein LOC107448419 [Parasteatoda tepidariorum]
MSTRG.21510.1	MSTRG.21510	NO	6843	4.88911	NA	***No Hits Found***
MSTRG.15263.1	MSTRG.15263	NO	6851	4.88497	NA	***No Hits Found***
MSTRG.20222.1	MSTRG.20222	NO	6861	4.87836	NA	***No Hits Found***
MSTRG.34453.1	MSTRG.34453	NO	6875	4.86825	NA	***No Hits Found***
MSTRG.7484.1	MSTRG.7484	NO	6894	4.8538	6.1e-46	XP_015916647.1 PREDICTED: uncharacterized protein LOC107446488 [Parasteatoda tepidariorum]
MSTRG.18712.1	MSTRG.18712	NO	6896	4.85294	NA	***No Hits Found***
MSTRG.4001.1	MSTRG.4001	NO	6915	4.83602	1.7e-15	KMQ82490.1 hypothetical protein RF55_22766, partial [Lasius niger]
MSTRG.11505.1	MSTRG.11505	NO	6920	4.83368	NA	***No Hits Found***
aug3.g24167dup1.t1	MSTRG.15146	NO	6936	4.81859	1.1e-54	XP_015905383.1 PREDICTED: alpha-latrocrustotoxin-Lt1a-like [Parasteatoda tepidariorum]
MSTRG.20219.1	MSTRG.20219	NO	6937	4.81857	NA	***No Hits Found***
MSTRG.16796.1	MSTRG.16796	NO	6938	4.81855	NA	***No Hits Found***
MSTRG.11507.1	MSTRG.11507	NO	6957	4.80804	NA	***No Hits Found***
MSTRG.47027.1	MSTRG.47027	NO	6965	4.80083	1.5e-299	XP_013773714.1 PREDICTED: potassium/sodium hyperpolarization-activated cyclic nucleotide-gated channel 2-like [Limulus polyphemus]
MSTRG.10324.6	MSTRG.10324	NO	6975	4.79035	8.8e-52	XP_015919642.1 PREDICTED: pre-B-cell leukemia transcription factor 3-like [Parasteatoda tepidariorum]
aug3.g3776.t1	MSTRG.12433	NO	6991	4.77541	1.6e-246	XP_015922573.1 PREDICTED: rab3 GTPase-activating protein catalytic subunit-like [Parasteatoda tepidariorum]
MSTRG.26261.6	MSTRG.26261	NO	7011	4.7597	4.3e-250	XP_015916222.1 PREDICTED: xaa-Pro aminopeptidase 1-like [Parasteatoda tepidariorum]
MSTRG.8628.1	MSTRG.8628	NO	7023	4.75367	7.3e-176	XP_015928036.1 PREDICTED: nucleolysin TIAR-like isoform X1 [Parasteatoda tepidariorum]
MSTRG.24273.1	MSTRG.24273	NO	7033	4.74817	NA	***No Hits Found***
MSTRG.26518.1	MSTRG.26518	NO	7036	4.74433	NA	***No Hits Found***
MSTRG.13205.1	MSTRG.13205	NO	7055	4.73082	2.5e-06	XP_015928952.1 PREDICTED: DEAD-box helicase Dbp80-like [Parasteatoda tepidariorum]
aug3.g24545dup1.t1	MSTRG.2412	NO	7061	4.72441	7.6e-60	XP_015916143.1 PREDICTED: uncharacterized protein LOC107446098 isoform X1 [Parasteatoda tepidariorum]
MSTRG.8676.1	MSTRG.8676	NO	7088	4.70512	NA	***No Hits Found***
MSTRG.12388.1	MSTRG.12388	NO	7089	4.70446	NA	***No Hits Found***
MSTRG.27459.6	MSTRG.27459	NO	7093	4.70313	5.1e-114	XP_015904605.1 PREDICTED: SEC14-like protein 1 [Parasteatoda tepidariorum]
MSTRG.35914.1	MSTRG.35914	NO	7096	4.69791	3e-90	XP_015920166.1 PREDICTED: voltage-dependent calcium channel type A subunit alpha-1-like isoform X2 [Parasteatoda tepidariorum]
aug3.g89.t1	MSTRG.33219	NO	7108	4.69195	0	XP_015909503.1 PREDICTED: fibroblast growth factor receptor-like 1 [Parasteatoda tepidariorum]
MSTRG.33723.1	MSTRG.33723	NO	7131	4.67489	9e-07	XP_015906241.1 PREDICTED: uncharacterized protein LOC107438455 [Parasteatoda tepidariorum]
MSTRG.46782.1	MSTRG.46782	NO	7134	4.67307	2.8e-10	KFM83493.1 Retrovirus-related Pol polyprotein from type-1 retrotransposable element R1, partial [Stegodyphus mimosarum]
MSTRG.39522.1	MSTRG.39522	NO	7180	4.63986	NA	***No Hits Found***
MSTRG.19136.1	MSTRG.19136	NO	7187	4.63178	8.6e-43	XP_015915033.1 PREDICTED: protein ZBED8-like, partial [Parasteatoda tepidariorum]
MSTRG.30362.1	MSTRG.30362	NO	7188	4.63108	NA	***No Hits Found***
aug3.g8102.t1	MSTRG.30968	NO	7231	4.60001	2.3e-64	KFM72061.1 Transposable element Tc1 transposase, partial [Stegodyphus mimosarum]
MSTRG.43558.2	MSTRG.43558	NO	7232	4.59996	6.2e-35	XP_015921988.1 PREDICTED: probable chitinase 2, partial [Parasteatoda tepidariorum]
MSTRG.20550.2	MSTRG.20550	NO	7236	4.5985	NA	***No Hits Found***
aug3.g12348.t2	MSTRG.46588	NO	7251	4.58872	1.2e-160	XP_015904980.1 PREDICTED: uncharacterized protein LOC107437477 [Parasteatoda tepidariorum]
MSTRG.48125.1	MSTRG.48125	NO	7256	4.58595	NA	***No Hits Found***
MSTRG.17871.2	MSTRG.17871	NO	7264	4.57949	2.6e-235	XP_015927825.1 PREDICTED: diuretic hormone receptor-like isoform X2 [Parasteatoda tepidariorum]
MSTRG.12036.1	MSTRG.12036	NO	7265	4.57941	NA	***No Hits Found***
MSTRG.15107.1	MSTRG.15107	NO	7278	4.57035	NA	***No Hits Found***
MSTRG.1756.1	MSTRG.1756	NO	7296	4.55677	NA	***No Hits Found***
MSTRG.20227.1	MSTRG.20227	NO	7337	4.53077	NA	***No Hits Found***
MSTRG.49609.1	MSTRG.49609	NO	7355	4.52031	2.3e-39	KFM57353.1 Zinc finger BED domain-containing protein 5, partial [Stegodyphus mimosarum]
MSTRG.9144.1	MSTRG.9144	NO	7370	4.51391	NA	***No Hits Found***
MSTRG.26516.1	MSTRG.26516	NO	7373	4.51203	NA	***No Hits Found***
MSTRG.3119.1	MSTRG.3119	NO	7394	4.49853	NA	***No Hits Found***
MSTRG.27140.1	MSTRG.27140	NO	7408	4.49359	NA	***No Hits Found***
MSTRG.11396.7	MSTRG.11396	NO	7460	4.46963	1.4e-105	XP_015924482.1 PREDICTED: uncharacterized protein LOC107452510 [Parasteatoda tepidariorum]
MSTRG.25068.1	MSTRG.25068	NO	7478	4.46184	NA	***No Hits Found***
MSTRG.2461.1	MSTRG.2461	NO	7483	4.45642	NA	***No Hits Found***
MSTRG.22359.1	MSTRG.22359	NO	7493	4.45004	NA	***No Hits Found***
MSTRG.11506.1	MSTRG.11506	NO	7494	4.44908	NA	***No Hits Found***
MSTRG.3117.1	MSTRG.3117	NO	7501	4.4431	NA	***No Hits Found***
MSTRG.35199.1	MSTRG.35199	NO	7505	4.43966	0	XP_015903253.1 PREDICTED: glutamate receptor ionotropic, kainate 2-like isoform X1 [Parasteatoda tepidariorum]
MSTRG.20233.1	MSTRG.20233	NO	7540	4.41848	NA	***No Hits Found***
MSTRG.28617.1	MSTRG.28617	NO	7564	4.39721	4.4e-33	XP_015923973.1 PREDICTED: zinc finger MYM-type protein 1-like [Parasteatoda tepidariorum]
MSTRG.43898.2	MSTRG.43898	NO	7574	4.39093	4.1e-70	XP_015929024.1 PREDICTED: bcl-2-related ovarian killer protein homolog A-like [Parasteatoda tepidariorum]
MSTRG.3365.1	MSTRG.3365	NO	7582	4.38828	NA	***No Hits Found***
MSTRG.34320.1	MSTRG.34320	NO	7589	4.38352	NA	***No Hits Found***
MSTRG.11484.1	MSTRG.11484	NO	7598	4.37811	6.8e-28	XP_013175481.1 PREDICTED: uncharacterized protein LOC106123612 [Papilio xuthus]
MSTRG.15109.1	MSTRG.15109	NO	7599	4.37793	NA	***No Hits Found***
MSTRG.27839.1	MSTRG.27839	NO	7614	4.36952	2.9e-183	XP_015903379.1 PREDICTED: blood vessel epicardial substance-like [Parasteatoda tepidariorum]
MSTRG.6719.1	MSTRG.6719	NO	7645	4.34624	NA	***No Hits Found***
MSTRG.8592.1	MSTRG.8592	NO	7667	4.33083	NA	***No Hits Found***
MSTRG.10590.1	MSTRG.10590	NO	7673	4.32629	NA	***No Hits Found***
MSTRG.13999.1	MSTRG.13999	NO	7688	4.31905	7e-54	XP_002735168.1 PREDICTED: tigger transposable element-derived protein 6-like [Saccoglossus kowalevskii]
MSTRG.49163.1	MSTRG.49163	NO	7718	4.29763	NA	***No Hits Found***
MSTRG.44983.1	MSTRG.44983	NO	7725	4.29456	7e-09	KFM65914.1 Phospholipase A2, partial [Stegodyphus mimosarum]
MSTRG.27747.1	MSTRG.27747	NO	7738	4.28481	NA	***No Hits Found***
MSTRG.32724.2	MSTRG.32724	NO	7779	4.26015	1.3e-17	XP_015917364.1 PREDICTED: uncharacterized protein LOC107447065 [Parasteatoda tepidariorum]
aug3.g26729.t1	MSTRG.44350	NO	7781	4.25978	1.8e-49	XP_015907282.1 PREDICTED: disks large homolog 1-like, partial [Parasteatoda tepidariorum]
MSTRG.15114.1	MSTRG.15114	NO	7782	4.2594	NA	***No Hits Found***
MSTRG.26335.1	MSTRG.26335	NO	7798	4.24772	NA	***No Hits Found***
MSTRG.10699.1	MSTRG.10699	NO	7802	4.2463	NA	***No Hits Found***
MSTRG.5138.1	MSTRG.5138	NO	7807	4.24348	7.8e-11	XP_015919390.1 PREDICTED: lysosomal alpha-mannosidase-like [Parasteatoda tepidariorum]
MSTRG.20528.1	MSTRG.20528	NO	7808	4.24274	NA	***No Hits Found***
MSTRG.47399.1	MSTRG.47399	NO	7817	4.23538	NA	***No Hits Found***
MSTRG.16786.1	MSTRG.16786	NO	7820	4.2336	NA	***No Hits Found***
MSTRG.21824.1	MSTRG.21824	NO	7825	4.22907	NA	***No Hits Found***
MSTRG.31048.1	MSTRG.31048	NO	7853	4.216	NA	***No Hits Found***
MSTRG.19289.1	MSTRG.19289	NO	7877	4.20475	NA	***No Hits Found***
MSTRG.22350.1	MSTRG.22350	NO	7895	4.19577	NA	***No Hits Found***
MSTRG.4111.1	MSTRG.4111	NO	7944	4.17332	NA	***No Hits Found***
MSTRG.20245.1	MSTRG.20245	NO	7945	4.17314	NA	***No Hits Found***
MSTRG.39571.1	MSTRG.39571	NO	7974	4.15213	NA	***No Hits Found***
MSTRG.21773.2	MSTRG.21773	NO	7988	4.14094	0	XP_015915408.1 PREDICTED: solute carrier family 15 member 1-like isoform X1 [Parasteatoda tepidariorum]
MSTRG.16787.1	MSTRG.16787	NO	8000	4.13449	NA	***No Hits Found***
MSTRG.21825.1	MSTRG.21825	NO	8004	4.13097	NA	***No Hits Found***
MSTRG.1630.1	MSTRG.1630	NO	8008	4.12842	NA	***No Hits Found***
MSTRG.33641.2	MSTRG.33641	NO	8012	4.12297	0	XP_015903635.1 PREDICTED: plasma membrane calcium-transporting ATPase 2-like isoform X5 [Parasteatoda tepidariorum]
aug3.g2788.t1	MSTRG.38070	NO	8043	4.10841	9.5e-88	KFM67511.1 Transposable element Tcb2 transposase, partial [Stegodyphus mimosarum]
aug3.g8599.t1	MSTRG.11844	NO	8045	4.1066	2.4e-49	XP_015929836.1 PREDICTED: uncharacterized protein LOC107456477 isoform X2 [Parasteatoda tepidariorum]
MSTRG.37290.1	MSTRG.37290	NO	8056	4.10139	NA	***No Hits Found***
MSTRG.16793.1	MSTRG.16793	NO	8059	4.10092	5.3e-13	XP_015923899.1 PREDICTED: jerky protein homolog-like [Parasteatoda tepidariorum]
MSTRG.49067.7	MSTRG.49067	NO	8097	4.08345	2.4e-08	XP_015911528.1 PREDICTED: uncharacterized protein LOC107442466 [Parasteatoda tepidariorum]
aug3.g25995.t2	MSTRG.45017	NO	8112	4.07253	2.7e-131	XP_015903465.1 PREDICTED: proteasome activator complex subunit 3-like isoform X1 [Parasteatoda tepidariorum]
MSTRG.15113.1	MSTRG.15113	NO	8115	4.07162	NA	***No Hits Found***
MSTRG.11500.1	MSTRG.11500	NO	8122	4.0699	NA	***No Hits Found***
MSTRG.3114.1	MSTRG.3114	NO	8151	4.05476	NA	***No Hits Found***
MSTRG.30964.1	MSTRG.30964	NO	8155	4.05363	9.6e-26	KMQ84131.1 mariner mos1 transposase [Lasius niger]
MSTRG.27748.1	MSTRG.27748	NO	8194	4.03165	NA	***No Hits Found***
MSTRG.27098.1	MSTRG.27098	NO	8226	4.00465	2.5e-33	EFA13151.1 Zinc finger MYM-type protein 1-like Protein [Tribolium castaneum]
aug3.g673.t4	MSTRG.33722	NO	8267	3.97859	6.9e-205	XP_006564205.2 PREDICTED: LOW QUALITY PROTEIN: uncharacterized protein LOC100577517 [Apis mellifera]
MSTRG.20657.1	MSTRG.20657	NO	8269	3.97796	NA	***No Hits Found***
MSTRG.15188.1	MSTRG.15188	NO	8282	3.97055	NA	***No Hits Found***
MSTRG.16687.1	MSTRG.16687	NO	8284	3.96942	NA	***No Hits Found***
MSTRG.27746.1	MSTRG.27746	NO	8287	3.96781	NA	***No Hits Found***
MSTRG.14495.1	MSTRG.14495	NO	8299	3.96018	NA	***No Hits Found***
MSTRG.8584.1	MSTRG.8584	NO	8301	3.95966	NA	***No Hits Found***
MSTRG.39781.1	MSTRG.39781	NO	8339	3.93779	2.2e-17	KFM76920.1 Hypothetical protein in type-1 retrotransposable element R1DM, partial [Stegodyphus mimosarum]
MSTRG.29389.1	MSTRG.29389	NO	8342	3.93756	NA	***No Hits Found***
MSTRG.15934.1	MSTRG.15934	NO	8345	3.93683	NA	***No Hits Found***
aug3.g10738.t1	MSTRG.8370	NO	8351	3.9323	2.3e-273	XP_015926069.1 PREDICTED: AMP deaminase 2-like [Parasteatoda tepidariorum]
MSTRG.4821.1	MSTRG.4821	NO	8398	3.91137	5.9e-99	XP_015919716.1 PREDICTED: chymotrypsin-like elastase family member 2A [Parasteatoda tepidariorum]
MSTRG.19367.5	MSTRG.19367	NO	8401	3.91039	2.5e-66	XP_015917565.1 PREDICTED: uncharacterized protein LOC107447215 isoform X2 [Parasteatoda tepidariorum]
MSTRG.38196.1	MSTRG.38196	NO	8403	3.91003	5e-06	EGW13760.1 Zinc finger protein 160 [Cricetulus griseus]
MSTRG.26519.1	MSTRG.26519	NO	8419	3.90292	NA	***No Hits Found***
MSTRG.458.2	MSTRG.458	NO	8430	3.89701	7.3e-222	XP_015920933.1 PREDICTED: glutamate-gated chloride channel-like [Parasteatoda tepidariorum]
MSTRG.40110.1	MSTRG.40110	NO	8431	3.89686	NA	***No Hits Found***
MSTRG.460.1	MSTRG.460	NO	8474	3.87526	NA	***No Hits Found***
MSTRG.3118.1	MSTRG.3118	NO	8479	3.87352	NA	***No Hits Found***
MSTRG.20235.1	MSTRG.20235	NO	8527	3.84617	NA	***No Hits Found***
MSTRG.11488.1	MSTRG.11488	NO	8531	3.84436	NA	***No Hits Found***
aug3.g10547.t1	MSTRG.37332	NO	8546	3.83772	3.1e-94	XP_015922639.1 PREDICTED: protein tyrosine phosphatase type IVA 1-like [Parasteatoda tepidariorum]
MSTRG.15110.1	MSTRG.15110	NO	8553	3.83343	NA	***No Hits Found***
MSTRG.11504.1	MSTRG.11504	NO	8563	3.83113	NA	***No Hits Found***
MSTRG.45908.9	MSTRG.45908	NO	8579	3.82432	0	XP_015907825.1 PREDICTED: titin-like [Parasteatoda tepidariorum]
MSTRG.11611.1	MSTRG.11611	NO	8582	3.82279	NA	***No Hits Found***
MSTRG.15116.1	MSTRG.15116	NO	8603	3.80845	NA	***No Hits Found***
MSTRG.20250.1	MSTRG.20250	NO	8612	3.80397	NA	***No Hits Found***
MSTRG.22060.1	MSTRG.22060	NO	8620	3.7999	NA	***No Hits Found***
MSTRG.34012.1	MSTRG.34012	NO	8628	3.79647	NA	***No Hits Found***
MSTRG.45625.1	MSTRG.45625	NO	8642	3.79126	NA	***No Hits Found***
MSTRG.31353.1	MSTRG.31353	NO	8646	3.78946	NA	***No Hits Found***
aug3.g24045.t2	MSTRG.16959	NO	8649	3.78702	0	XP_015927065.1 PREDICTED: neogenin-like isoform X3 [Parasteatoda tepidariorum]
MSTRG.39689.1	MSTRG.39689	NO	8666	3.77652	NA	***No Hits Found***
MSTRG.20243.1	MSTRG.20243	NO	8670	3.77304	NA	***No Hits Found***
MSTRG.26807.1	MSTRG.26807	NO	8671	3.77234	2.5e-11	KFM66045.1 hypothetical protein X975_25022, partial [Stegodyphus mimosarum]
MSTRG.27490.1	MSTRG.27490	NO	8680	3.76747	NA	***No Hits Found***
aug3.g1107.t4	MSTRG.26052	NO	8693	3.75723	7.6e-259	XP_015915547.1 PREDICTED: TNF receptor-associated factor 4-like isoform X4 [Parasteatoda tepidariorum]
MSTRG.913.1	MSTRG.913	NO	8698	3.75432	NA	***No Hits Found***
MSTRG.12290.1	MSTRG.12290	NO	8700	3.75395	NA	***No Hits Found***
MSTRG.20256.1	MSTRG.20256	NO	8719	3.74425	NA	***No Hits Found***
MSTRG.1625.1	MSTRG.1625	NO	8727	3.7408	NA	***No Hits Found***
MSTRG.10094.1	MSTRG.10094	NO	8749	3.73155	4e-27	KFM62077.1 Hypothetical protein in type-1 retrotransposable element R1DM, partial [Stegodyphus mimosarum]
MSTRG.8730.1	MSTRG.8730	NO	8760	3.72502	NA	***No Hits Found***
MSTRG.25745.1	MSTRG.25745	NO	8765	3.72269	NA	***No Hits Found***
MSTRG.11475.1	MSTRG.11475	NO	8774	3.71918	NA	***No Hits Found***
MSTRG.49048.1	MSTRG.49048	NO	8794	3.7092	NA	***No Hits Found***
MSTRG.38206.3	MSTRG.38206	NO	8811	3.70173	0	XP_015915740.1 PREDICTED: minor histocompatibility protein HA-1-like isoform X3 [Parasteatoda tepidariorum]
MSTRG.20244.1	MSTRG.20244	NO	8824	3.69571	NA	***No Hits Found***
MSTRG.7445.1	MSTRG.7445	NO	8830	3.69365	NA	***No Hits Found***
MSTRG.2801.1	MSTRG.2801	NO	8844	3.68828	1.6e-257	XP_015922512.1 PREDICTED: uncharacterized protein LOC107451049 [Parasteatoda tepidariorum]
MSTRG.34762.1	MSTRG.34762	NO	8851	3.68588	4.5e-28	XP_015918167.1 PREDICTED: uncharacterized protein LOC107447696 [Parasteatoda tepidariorum]
MSTRG.4350.1	MSTRG.4350	NO	8857	3.68264	7.8e-08	KOF76089.1 hypothetical protein OCBIM_22033800mg [Octopus bimaculoides]
MSTRG.22063.1	MSTRG.22063	NO	8877	3.67377	0	XP_015922733.1 PREDICTED: neural cell adhesion molecule 2-like [Parasteatoda tepidariorum]
MSTRG.30869.1	MSTRG.30869	NO	8902	3.661	9.6e-07	XP_015911528.1 PREDICTED: uncharacterized protein LOC107442466 [Parasteatoda tepidariorum]
MSTRG.1071.1	MSTRG.1071	NO	8925	3.64811	NA	***No Hits Found***
MSTRG.35818.1	MSTRG.35818	NO	8926	3.6469	0	XP_015924688.1 PREDICTED: mediator of RNA polymerase II transcription subunit 17-like [Parasteatoda tepidariorum]
MSTRG.23231.1	MSTRG.23231	NO	8941	3.64131	4.6e-53	KFM58955.1 Copia protein, partial [Stegodyphus mimosarum]
aug3.g18314.t1	MSTRG.7540	NO	8970	3.62952	4.5e-48	KFM64070.1 Transposable element Tcb2 transposase, partial [Stegodyphus mimosarum]
MSTRG.42991.1	MSTRG.42991	NO	8980	3.62611	8.4e-10	KFM56612.1 hypothetical protein X975_18900, partial [Stegodyphus mimosarum]
MSTRG.13202.1	MSTRG.13202	NO	8986	3.62393	NA	***No Hits Found***
MSTRG.32992.1	MSTRG.32992	NO	8992	3.62284	NA	***No Hits Found***
MSTRG.30967.1	MSTRG.30967	NO	8993	3.62189	1.1e-17	XP_015921228.1 PREDICTED: GTP-binding protein Di-Ras2-like [Parasteatoda tepidariorum]
MSTRG.11503.1	MSTRG.11503	NO	8996	3.62073	5e-07	XP_015911528.1 PREDICTED: uncharacterized protein LOC107442466 [Parasteatoda tepidariorum]
MSTRG.41468.1	MSTRG.41468	NO	9002	3.61881	5.6e-40	WP_007548364.1 hypothetical protein [Wolbachia endosymbiont of Drosophila ananassae]
MSTRG.39796.1	MSTRG.39796	NO	9006	3.61734	NA	***No Hits Found***
aug3.g5707.t1	MSTRG.29616	NO	9023	3.60623	0	XP_015926095.1 PREDICTED: transmembrane anterior posterior transformation protein 1 homolog [Parasteatoda tepidariorum]
MSTRG.38334.1	MSTRG.38334	NO	9029	3.60418	NA	***No Hits Found***
MSTRG.35933.1	MSTRG.35933	NO	9057	3.58929	4.3e-140	XP_015910906.1 PREDICTED: protein YIPF1-like [Parasteatoda tepidariorum]
MSTRG.34763.1	MSTRG.34763	NO	9073	3.58106	NA	***No Hits Found***
MSTRG.12087.2	MSTRG.12087	NO	9075	3.58072	1.8e-289	XP_015918808.1 PREDICTED: FMRFamide receptor-like [Parasteatoda tepidariorum]
MSTRG.15105.1	MSTRG.15105	NO	9081	3.57782	NA	***No Hits Found***
MSTRG.11497.1	MSTRG.11497	NO	9132	3.55703	NA	***No Hits Found***
MSTRG.11463.1	MSTRG.11463	NO	9136	3.55524	NA	***No Hits Found***
MSTRG.22353.1	MSTRG.22353	NO	9142	3.54976	NA	***No Hits Found***
MSTRG.31126.1	MSTRG.31126	NO	9145	3.54835	NA	***No Hits Found***
MSTRG.9112.1	MSTRG.9112	NO	9147	3.54641	9.5e-36	XP_017478658.1 PREDICTED: tigger transposable element-derived protein 4-like [Rhagoletis zephyria]
MSTRG.11466.1	MSTRG.11466	NO	9162	3.54083	NA	***No Hits Found***
MSTRG.15193.1	MSTRG.15193	NO	9165	3.53817	NA	***No Hits Found***
MSTRG.30960.1	MSTRG.30960	NO	9166	3.53697	NA	***No Hits Found***
MSTRG.45894.4	MSTRG.45894	NO	9173	3.53429	0	XP_015909018.1 PREDICTED: uncharacterized protein LOC107440566 isoform X2 [Parasteatoda tepidariorum]
MSTRG.26522.1	MSTRG.26522	NO	9181	3.53199	NA	***No Hits Found***
MSTRG.31276.1	MSTRG.31276	NO	9224	3.5178	NA	***No Hits Found***
MSTRG.45216.1	MSTRG.45216	NO	9231	3.51526	NA	***No Hits Found***
MSTRG.27751.1	MSTRG.27751	NO	9267	3.50279	NA	***No Hits Found***
MSTRG.19883.1	MSTRG.19883	NO	9271	3.5012	5e-34	XP_015910426.1 PREDICTED: uncharacterized protein LOC107441612 [Parasteatoda tepidariorum]
MSTRG.25082.1	MSTRG.25082	NO	9278	3.49819	NA	***No Hits Found***
MSTRG.1035.1	MSTRG.1035	NO	9324	3.47764	3.2e-66	KFM57353.1 Zinc finger BED domain-containing protein 5, partial [Stegodyphus mimosarum]
MSTRG.12885.1	MSTRG.12885	NO	9333	3.47382	0	XP_015929464.1 PREDICTED: EF-hand calcium-binding domain-containing protein 6-like [Parasteatoda tepidariorum]
aug3.g26871.t1	MSTRG.2113	NO	9348	3.47036	0	XP_015907840.1 PREDICTED: uncharacterized protein LOC107439679 [Parasteatoda tepidariorum]
MSTRG.40174.1	MSTRG.40174	NO	9374	3.45682	4.6e-18	XP_015924323.1 PREDICTED: uncharacterized protein LOC107452373 [Parasteatoda tepidariorum]
MSTRG.15194.1	MSTRG.15194	NO	9435	3.42675	NA	***No Hits Found***
MSTRG.32983.1	MSTRG.32983	NO	9444	3.42307	NA	***No Hits Found***
MSTRG.27424.3	MSTRG.27424	NO	9457	3.41813	5e-84	XP_015928386.1 PREDICTED: adenylate cyclase type 3-like [Parasteatoda tepidariorum]
MSTRG.11156.1	MSTRG.11156	NO	9468	3.41474	NA	***No Hits Found***
MSTRG.46049.5	MSTRG.46049	NO	9504	3.39826	1.3e-186	XP_015913277.1 PREDICTED: cAMP-specific 3',5'-cyclic phosphodiesterase, isoform F-like [Parasteatoda tepidariorum]
MSTRG.1283.1	MSTRG.1283	NO	9509	3.39565	NA	***No Hits Found***
MSTRG.24824.1	MSTRG.24824	NO	9514	3.39222	NA	***No Hits Found***
MSTRG.11508.1	MSTRG.11508	NO	9535	3.3837	NA	***No Hits Found***
MSTRG.9286.1	MSTRG.9286	NO	9569	3.37034	NA	***No Hits Found***
MSTRG.1075.1	MSTRG.1075	NO	9582	3.3661	NA	***No Hits Found***
MSTRG.7642.1	MSTRG.7642	NO	9583	3.3658	NA	***No Hits Found***
MSTRG.11481.1	MSTRG.11481	NO	9593	3.36005	NA	***No Hits Found***
MSTRG.8759.1	MSTRG.8759	NO	9603	3.35587	NA	***No Hits Found***
MSTRG.20246.1	MSTRG.20246	NO	9631	3.34533	3.8e-17	KMQ82439.1 transposase domain containing protein [Lasius niger]
MSTRG.32792.1	MSTRG.32792	NO	9659	3.33505	5.7e-17	KFM71407.1 Transposable element Tcb2 transposase, partial [Stegodyphus mimosarum]
MSTRG.11486.1	MSTRG.11486	NO	9692	3.32236	1.7e-06	XP_015911528.1 PREDICTED: uncharacterized protein LOC107442466 [Parasteatoda tepidariorum]
MSTRG.19148.1	MSTRG.19148	NO	9696	3.32151	NA	***No Hits Found***
MSTRG.20220.1	MSTRG.20220	NO	9705	3.31731	9e-29	XP_015919049.1 PREDICTED: uncharacterized protein LOC107448391 [Parasteatoda tepidariorum]
MSTRG.6656.1	MSTRG.6656	NO	9723	3.31176	5.6e-42	XP_015925706.1 PREDICTED: uncharacterized protein LOC107453399 [Parasteatoda tepidariorum]
MSTRG.45059.1	MSTRG.45059	NO	9744	3.30473	1.1e-10	KFM56960.1 hypothetical protein X975_24890, partial [Stegodyphus mimosarum]
MSTRG.49053.1	MSTRG.49053	NO	9781	3.29076	NA	***No Hits Found***
MSTRG.22357.1	MSTRG.22357	NO	9784	3.28979	NA	***No Hits Found***
MSTRG.20257.1	MSTRG.20257	NO	9794	3.283	NA	***No Hits Found***
MSTRG.42110.1	MSTRG.42110	NO	9801	3.28014	6.4e-25	KFM58955.1 Copia protein, partial [Stegodyphus mimosarum]
MSTRG.19295.1	MSTRG.19295	NO	9821	3.27542	NA	***No Hits Found***
MSTRG.18082.1	MSTRG.18082	NO	9848	3.26509	NA	***No Hits Found***
MSTRG.44145.1	MSTRG.44145	NO	9877	3.25396	NA	***No Hits Found***
MSTRG.11467.1	MSTRG.11467	NO	9890	3.2477	NA	***No Hits Found***
MSTRG.11464.1	MSTRG.11464	NO	9893	3.24681	NA	***No Hits Found***
MSTRG.10596.1	MSTRG.10596	NO	9913	3.23948	NA	***No Hits Found***
MSTRG.36998.1	MSTRG.36998	NO	9923	3.23495	1.3e-32	KFM75453.1 Transposable element Tcb1 transposase, partial [Stegodyphus mimosarum]
MSTRG.11487.1	MSTRG.11487	NO	9955	3.22252	NA	***No Hits Found***
MSTRG.32981.8	MSTRG.32981	NO	9962	3.22027	NA	***No Hits Found***
MSTRG.29561.1	MSTRG.29561	NO	9990	3.20611	NA	***No Hits Found***
MSTRG.36946.5	MSTRG.36946	NO	9993	3.20485	6.9e-12	XP_015905342.1 PREDICTED: pancreatic lipase-related protein 2-like isoform X1 [Parasteatoda tepidariorum]
MSTRG.32382.2	MSTRG.32382	NO	10042	3.18811	0	XP_015917570.1 PREDICTED: RNA helicase Mov10l1-like [Parasteatoda tepidariorum]
MSTRG.4648.1	MSTRG.4648	NO	10051	3.18604	NA	***No Hits Found***
MSTRG.45210.1	MSTRG.45210	NO	10070	3.17842	NA	***No Hits Found***
MSTRG.20221.1	MSTRG.20221	NO	10082	3.17392	1.8e-60	XP_015926018.1 PREDICTED: uncharacterized protein LOC107453641 [Parasteatoda tepidariorum]
MSTRG.5283.1	MSTRG.5283	NO	10103	3.1666	7.6e-305	XP_015925923.1 PREDICTED: TD and POZ domain-containing protein 4-like [Parasteatoda tepidariorum]
MSTRG.16789.1	MSTRG.16789	NO	10109	3.16523	NA	***No Hits Found***
MSTRG.5831.3	MSTRG.5831	NO	10121	3.1607	2.2e-169	XP_015911469.1 PREDICTED: hexosaminidase D-like [Parasteatoda tepidariorum]
MSTRG.34153.1	MSTRG.34153	NO	10152	3.15058	NA	***No Hits Found***
MSTRG.20253.1	MSTRG.20253	NO	10165	3.1441	NA	***No Hits Found***
MSTRG.49492.1	MSTRG.49492	NO	10193	3.13334	NA	***No Hits Found***
MSTRG.16794.1	MSTRG.16794	NO	10201	3.12816	NA	***No Hits Found***
MSTRG.11498.1	MSTRG.11498	NO	10203	3.12773	NA	***No Hits Found***
MSTRG.37294.1	MSTRG.37294	NO	10208	3.12609	NA	***No Hits Found***
MSTRG.22356.1	MSTRG.22356	NO	10227	3.12122	4.6e-44	KMQ82439.1 transposase domain containing protein [Lasius niger]
MSTRG.29393.1	MSTRG.29393	NO	10305	3.09404	NA	***No Hits Found***
MSTRG.11480.1	MSTRG.11480	NO	10327	3.08581	NA	***No Hits Found***
MSTRG.36932.1	MSTRG.36932	NO	10331	3.08528	1e-16	KFM58955.1 Copia protein, partial [Stegodyphus mimosarum]
MSTRG.11468.1	MSTRG.11468	NO	10355	3.07924	NA	***No Hits Found***
MSTRG.11501.1	MSTRG.11501	NO	10395	3.06695	NA	***No Hits Found***
MSTRG.36952.1	MSTRG.36952	NO	10399	3.06537	1.2e-34	XP_015911968.1 PREDICTED: vacuolar protein sorting-associated protein 4A-like [Parasteatoda tepidariorum]
MSTRG.13201.1	MSTRG.13201	NO	10419	3.05575	NA	***No Hits Found***
MSTRG.10585.1	MSTRG.10585	NO	10467	3.03803	NA	***No Hits Found***
MSTRG.15327.1	MSTRG.15327	NO	10503	3.02529	NA	***No Hits Found***
MSTRG.26521.1	MSTRG.26521	NO	10510	3.02235	NA	***No Hits Found***
MSTRG.20259.1	MSTRG.20259	NO	10513	3.02117	NA	***No Hits Found***
MSTRG.31537.1	MSTRG.31537	NO	10518	3.02031	1.1e-56	KFM71407.1 Transposable element Tcb2 transposase, partial [Stegodyphus mimosarum]
MSTRG.48561.1	MSTRG.48561	NO	10535	3.01608	NA	***No Hits Found***
MSTRG.11462.1	MSTRG.11462	NO	10536	3.01586	NA	***No Hits Found***
aug3.g12227.t1	MSTRG.36133	NO	10631	2.98529	1.8e-266	XP_015904799.1 PREDICTED: serine/threonine-protein kinase PAK 1-like isoform X1 [Parasteatoda tepidariorum]
MSTRG.11485.1	MSTRG.11485	NO	10650	2.98099	NA	***No Hits Found***
MSTRG.12030.2	MSTRG.12030	NO	10682	2.9734	3.6e-280	XP_015912056.1 PREDICTED: protein CBFA2T1-like isoform X1 [Parasteatoda tepidariorum]
MSTRG.29396.1	MSTRG.29396	NO	10700	2.96939	4.8e-24	XP_012057685.1 PREDICTED: transposable element Tc3 transposase [Atta cephalotes]
MSTRG.27752.1	MSTRG.27752	NO	10724	2.96464	NA	***No Hits Found***
MSTRG.11471.1	MSTRG.11471	NO	10732	2.96104	NA	***No Hits Found***
MSTRG.43119.1	MSTRG.43119	NO	10763	2.95275	NA	***No Hits Found***
MSTRG.32651.1	MSTRG.32651	NO	10783	2.9476	1e-07	KFM59452.1 Transposable element Tcb1 transposase, partial [Stegodyphus mimosarum]
MSTRG.7791.1	MSTRG.7791	NO	10800	2.94178	NA	***No Hits Found***
MSTRG.15118.1	MSTRG.15118	NO	10802	2.94095	NA	***No Hits Found***
MSTRG.3120.1	MSTRG.3120	NO	10813	2.93805	NA	***No Hits Found***
MSTRG.50792.4	MSTRG.50792	NO	10815	2.93747	0	XP_015915874.1 PREDICTED: vacuolar protein sorting-associated protein 53 homolog isoform X1 [Parasteatoda tepidariorum]
MSTRG.4812.1	MSTRG.4812	NO	10841	2.93248	NA	***No Hits Found***
MSTRG.47560.2	MSTRG.47560	NO	10866	2.92599	0	XP_015905301.1 PREDICTED: fasciclin-1-like isoform X1 [Parasteatoda tepidariorum]
MSTRG.43507.1	MSTRG.43507	NO	10898	2.91276	NA	***No Hits Found***
MSTRG.4814.1	MSTRG.4814	NO	10901	2.91256	NA	***No Hits Found***
MSTRG.20248.1	MSTRG.20248	NO	10908	2.90999	NA	***No Hits Found***
MSTRG.5230.1	MSTRG.5230	NO	10953	2.89183	NA	***No Hits Found***
MSTRG.42178.3	MSTRG.42178	NO	11013	2.87715	NA	***No Hits Found***
MSTRG.38333.1	MSTRG.38333	NO	11015	2.87686	NA	***No Hits Found***
MSTRG.11517.1	MSTRG.11517	NO	11027	2.87408	NA	***No Hits Found***
MSTRG.39693.1	MSTRG.39693	NO	11040	2.87097	NA	***No Hits Found***
MSTRG.10895.1	MSTRG.10895	NO	11054	2.86571	NA	***No Hits Found***
MSTRG.33218.1	MSTRG.33218	NO	11057	2.86544	NA	***No Hits Found***
MSTRG.39797.1	MSTRG.39797	NO	11078	2.85912	NA	***No Hits Found***
MSTRG.28655.1	MSTRG.28655	NO	11086	2.85569	NA	***No Hits Found***
MSTRG.5143.1	MSTRG.5143	NO	11087	2.85554	NA	***No Hits Found***
MSTRG.49336.1	MSTRG.49336	NO	11104	2.84698	NA	***No Hits Found***
MSTRG.17870.1	MSTRG.17870	NO	11121	2.84295	NA	***No Hits Found***
MSTRG.2466.1	MSTRG.2466	NO	11131	2.8395	NA	***No Hits Found***
MSTRG.51191.1	MSTRG.51191	NO	11135	2.83873	NA	***No Hits Found***
MSTRG.39688.1	MSTRG.39688	NO	11143	2.83649	NA	***No Hits Found***
MSTRG.20283.3	MSTRG.20283	NO	11153	2.83107	0	XP_015913626.1 PREDICTED: glutamyl aminopeptidase-like isoform X3 [Parasteatoda tepidariorum]
MSTRG.28908.1	MSTRG.28908	NO	11157	2.82972	NA	***No Hits Found***
MSTRG.39799.1	MSTRG.39799	NO	11182	2.82314	NA	***No Hits Found***
MSTRG.33195.15	MSTRG.33195	NO	11239	2.81005	0	XP_015912647.1 PREDICTED: uncharacterized protein LOC107443336 [Parasteatoda tepidariorum]
MSTRG.22358.1	MSTRG.22358	NO	11274	2.79933	NA	***No Hits Found***
MSTRG.26477.1	MSTRG.26477	NO	11276	2.79872	NA	***No Hits Found***
MSTRG.6066.1	MSTRG.6066	NO	11277	2.79839	NA	***No Hits Found***
MSTRG.11510.1	MSTRG.11510	NO	11300	2.79019	NA	***No Hits Found***
MSTRG.39679.1	MSTRG.39679	NO	11307	2.78812	NA	***No Hits Found***
MSTRG.4813.1	MSTRG.4813	NO	11335	2.77834	2.4e-30	XP_017334791.1 PREDICTED: craniofacial development protein 2-like [Ictalurus punctatus]
MSTRG.12303.1	MSTRG.12303	NO	11356	2.77387	NA	***No Hits Found***
aug3.g20114.t1	MSTRG.3123	NO	11444	2.75406	8.3e-183	XP_015918649.1 PREDICTED: probable glutamate receptor, partial [Parasteatoda tepidariorum]
MSTRG.11529.1	MSTRG.11529	NO	11448	2.75232	NA	***No Hits Found***
MSTRG.21962.2	MSTRG.21962	NO	11455	2.75158	3e-125	XP_015930884.1 PREDICTED: Golgi resident protein GCP60-like [Parasteatoda tepidariorum]
MSTRG.15191.1	MSTRG.15191	NO	11469	2.74701	NA	***No Hits Found***
MSTRG.32999.1	MSTRG.32999	NO	11493	2.74037	1.7e-06	OCT97381.1 hypothetical protein XELAEV_18009602mg [Xenopus laevis]
MSTRG.10591.1	MSTRG.10591	NO	11508	2.73683	1.6e-08	XP_015911528.1 PREDICTED: uncharacterized protein LOC107442466 [Parasteatoda tepidariorum]
MSTRG.11509.1	MSTRG.11509	NO	11537	2.72739	NA	***No Hits Found***
MSTRG.3071.1	MSTRG.3071	NO	11555	2.72374	NA	***No Hits Found***
MSTRG.29278.1	MSTRG.29278	NO	11568	2.72063	NA	***No Hits Found***
MSTRG.31052.1	MSTRG.31052	NO	11577	2.71886	NA	***No Hits Found***
MSTRG.27096.1	MSTRG.27096	NO	11592	2.71415	2.9e-16	XP_015910426.1 PREDICTED: uncharacterized protein LOC107441612 [Parasteatoda tepidariorum]
MSTRG.3097.2	MSTRG.3097	NO	11620	2.70647	0	XP_015906484.1 PREDICTED: teneurin-m-like [Parasteatoda tepidariorum]
MSTRG.11494.1	MSTRG.11494	NO	11624	2.70614	NA	***No Hits Found***
MSTRG.21171.1	MSTRG.21171	NO	11626	2.70549	NA	***No Hits Found***
MSTRG.31049.1	MSTRG.31049	NO	11632	2.70216	NA	***No Hits Found***
MSTRG.31051.1	MSTRG.31051	NO	11680	2.68934	NA	***No Hits Found***
MSTRG.5434.13	MSTRG.5434	NO	11695	2.68487	3.5e-71	XP_015919645.1 PREDICTED: histidine triad nucleotide-binding protein 3-like [Parasteatoda tepidariorum]
MSTRG.18064.1	MSTRG.18064	NO	11718	2.67921	4.1e-136	XP_015909630.1 PREDICTED: sodium- and chloride-dependent glycine transporter 2-like [Parasteatoda tepidariorum]
aug3.g15924.t2	MSTRG.4821	NO	11755	2.66863	2.3e-151	XP_015910199.1 PREDICTED: uncharacterized protein LOC107441451 [Parasteatoda tepidariorum]
MSTRG.39692.1	MSTRG.39692	NO	11813	2.65449	NA	***No Hits Found***
MSTRG.33799.1	MSTRG.33799	NO	11815	2.65439	1.7e-30	KFM57061.1 Transposable element Tcb2 transposase, partial [Stegodyphus mimosarum]
MSTRG.269.3	MSTRG.269	NO	11826	2.65096	0	XP_015917859.1 PREDICTED: liprin-alpha-1-like, partial [Parasteatoda tepidariorum]
MSTRG.25354.1	MSTRG.25354	NO	11839	2.64837	5.5e-07	XP_015919043.1 PREDICTED: protein FAM13A-like [Parasteatoda tepidariorum]
MSTRG.49339.1	MSTRG.49339	NO	11841	2.64761	NA	***No Hits Found***
MSTRG.20251.1	MSTRG.20251	NO	11851	2.64462	NA	***No Hits Found***
MSTRG.18540.1	MSTRG.18540	NO	11886	2.63431	NA	***No Hits Found***
MSTRG.13532.1	MSTRG.13532	NO	11888	2.63405	NA	***No Hits Found***
MSTRG.18794.1	MSTRG.18794	NO	11893	2.63316	NA	***No Hits Found***
MSTRG.27143.3	MSTRG.27143	NO	11906	2.63112	4.4e-126	XP_015917946.1 PREDICTED: uncharacterized protein LOC107447529 [Parasteatoda tepidariorum]
MSTRG.46163.1	MSTRG.46163	NO	11907	2.63098	NA	***No Hits Found***
MSTRG.41018.1	MSTRG.41018	NO	11925	2.62655	1.9e-27	XP_015918222.1 PREDICTED: SCAN domain-containing protein 3-like [Parasteatoda tepidariorum]
MSTRG.34755.1	MSTRG.34755	NO	11937	2.62514	NA	***No Hits Found***
MSTRG.45415.1	MSTRG.45415	NO	11938	2.62494	NA	***No Hits Found***
MSTRG.34757.1	MSTRG.34757	NO	11955	2.62123	NA	***No Hits Found***
MSTRG.35199.5	MSTRG.35199	NO	11966	2.61761	1.7e-62	XP_015903229.1 PREDICTED: glutamate receptor ionotropic, kainate 1-like [Parasteatoda tepidariorum]
MSTRG.45152.1	MSTRG.45152	NO	11974	2.61618	NA	***No Hits Found***
MSTRG.7676.1	MSTRG.7676	NO	11977	2.61572	8.4e-18	XP_015906217.1 PREDICTED: uncharacterized protein LOC107438432 [Parasteatoda tepidariorum]
MSTRG.11511.1	MSTRG.11511	NO	12042	2.60136	1.8e-08	XP_015915984.1 PREDICTED: delta-like protein A, partial [Parasteatoda tepidariorum]
MSTRG.8323.11	MSTRG.8323	NO	12045	2.60048	0	XP_015926011.1 PREDICTED: twitchin-like [Parasteatoda tepidariorum]
MSTRG.42239.1	MSTRG.42239	NO	12049	2.59955	NA	***No Hits Found***
MSTRG.3110.14	MSTRG.3110	NO	12061	2.59684	NA	***No Hits Found***
MSTRG.22349.1	MSTRG.22349	NO	12075	2.59449	NA	***No Hits Found***
MSTRG.22355.1	MSTRG.22355	NO	12093	2.59099	NA	***No Hits Found***
MSTRG.20237.1	MSTRG.20237	NO	12105	2.58666	NA	***No Hits Found***
MSTRG.25075.1	MSTRG.25075	NO	12115	2.58427	2.5e-07	XP_015924474.1 PREDICTED: uncharacterized protein LOC107452504 [Parasteatoda tepidariorum]
MSTRG.11482.1	MSTRG.11482	NO	12119	2.58371	NA	***No Hits Found***
MSTRG.20258.1	MSTRG.20258	NO	12131	2.58137	5.9e-67	XP_015920437.1 PREDICTED: uncharacterized protein LOC107449433 [Parasteatoda tepidariorum]
MSTRG.20225.1	MSTRG.20225	NO	12147	2.5768	NA	***No Hits Found***
MSTRG.7141.1	MSTRG.7141	NO	12163	2.57277	NA	***No Hits Found***
MSTRG.7135.1	MSTRG.7135	NO	12183	2.5668	NA	***No Hits Found***
MSTRG.16788.1	MSTRG.16788	NO	12186	2.56632	NA	***No Hits Found***
MSTRG.32401.1	MSTRG.32401	NO	12198	2.5638	9.5e-138	XP_015922428.1 PREDICTED: uncharacterized protein LOC107450993 [Parasteatoda tepidariorum]
MSTRG.11495.1	MSTRG.11495	NO	12225	2.55783	1.9e-17	KMQ82439.1 transposase domain containing protein [Lasius niger]
MSTRG.22920.3	MSTRG.22920	NO	12230	2.55667	NA	***No Hits Found***
MSTRG.3116.1	MSTRG.3116	NO	12273	2.54765	NA	***No Hits Found***
MSTRG.8408.1	MSTRG.8408	NO	12316	2.53739	NA	***No Hits Found***
MSTRG.29392.1	MSTRG.29392	NO	12405	2.51536	NA	***No Hits Found***
MSTRG.20264.1	MSTRG.20264	NO	12409	2.5142	NA	***No Hits Found***
MSTRG.311.1	MSTRG.311	NO	12449	2.50318	NA	***No Hits Found***
MSTRG.37548.1	MSTRG.37548	NO	12492	2.49456	2.1e-131	XP_015919169.1 PREDICTED: uncharacterized protein LOC107448485 [Parasteatoda tepidariorum]
MSTRG.33001.1	MSTRG.33001	NO	12507	2.49224	NA	***No Hits Found***
MSTRG.1004.1	MSTRG.1004	NO	12518	2.49014	NA	***No Hits Found***
MSTRG.37291.1	MSTRG.37291	NO	12584	2.47512	NA	***No Hits Found***
MSTRG.20218.1	MSTRG.20218	NO	12604	2.46848	NA	***No Hits Found***
MSTRG.11483.1	MSTRG.11483	NO	12606	2.46797	NA	***No Hits Found***
MSTRG.31534.1	MSTRG.31534	NO	12624	2.46393	NA	***No Hits Found***
MSTRG.24784.1	MSTRG.24784	NO	12635	2.46223	NA	***No Hits Found***
MSTRG.17041.1	MSTRG.17041	NO	12691	2.44927	NA	***No Hits Found***
MSTRG.16785.1	MSTRG.16785	NO	12825	2.42154	1e-06	XP_015911528.1 PREDICTED: uncharacterized protein LOC107442466 [Parasteatoda tepidariorum]
MSTRG.20239.1	MSTRG.20239	NO	12828	2.42125	NA	***No Hits Found***
MSTRG.20254.1	MSTRG.20254	NO	12846	2.41741	2.6e-49	KFM71407.1 Transposable element Tcb2 transposase, partial [Stegodyphus mimosarum]
MSTRG.16776.1	MSTRG.16776	NO	12857	2.41587	NA	***No Hits Found***
MSTRG.1904.1	MSTRG.1904	NO	12907	2.40347	NA	***No Hits Found***
MSTRG.11478.1	MSTRG.11478	NO	12936	2.39804	NA	***No Hits Found***
MSTRG.30963.1	MSTRG.30963	NO	12966	2.3928	NA	***No Hits Found***
MSTRG.45655.1	MSTRG.45655	NO	12973	2.38995	NA	***No Hits Found***
MSTRG.31050.1	MSTRG.31050	NO	12977	2.38925	NA	***No Hits Found***
MSTRG.16777.1	MSTRG.16777	NO	12991	2.38646	NA	***No Hits Found***
MSTRG.48733.2	MSTRG.48733	NO	13009	2.38229	2.8e-67	XP_015910275.1 PREDICTED: long-chain-fatty-acid--CoA ligase 5-like, partial [Parasteatoda tepidariorum]
MSTRG.30961.1	MSTRG.30961	NO	13050	2.37358	NA	***No Hits Found***
MSTRG.22351.1	MSTRG.22351	NO	13054	2.37311	NA	***No Hits Found***
MSTRG.25084.1	MSTRG.25084	NO	13074	2.37039	6.7e-09	XP_015928111.1 PREDICTED: uncharacterized protein LOC107455156, partial [Parasteatoda tepidariorum]
MSTRG.38520.1	MSTRG.38520	NO	13106	2.36526	NA	***No Hits Found***
MSTRG.2566.1	MSTRG.2566	NO	13124	2.36247	4e-16	XP_002401774.1 reverse transcriptase, putative [Ixodes scapularis]
MSTRG.22352.1	MSTRG.22352	NO	13134	2.36095	NA	***No Hits Found***
MSTRG.35729.2	MSTRG.35729	NO	13139	2.36049	3.9e-153	XP_015919088.1 PREDICTED: uncharacterized protein LOC107448419 [Parasteatoda tepidariorum]
MSTRG.50313.1	MSTRG.50313	NO	13185	2.35181	NA	***No Hits Found***
MSTRG.25510.2	MSTRG.25510	NO	13236	2.34234	4e-57	XP_015911355.1 PREDICTED: uncharacterized protein LOC107442332 [Parasteatoda tepidariorum]
aug3.g11230.t1	MSTRG.13184	NO	13251	2.3391	4.5e-87	XP_015922556.1 PREDICTED: uncharacterized protein LOC107451084 [Parasteatoda tepidariorum]
aug3.g2787.t1	MSTRG.38068	NO	13273	2.33625	8e-223	XP_015920481.1 PREDICTED: dopamine D2-like receptor [Parasteatoda tepidariorum]
MSTRG.20247.1	MSTRG.20247	NO	13299	2.33104	NA	***No Hits Found***
MSTRG.43305.1	MSTRG.43305	NO	13396	2.30741	NA	***No Hits Found***
MSTRG.20792.1	MSTRG.20792	NO	13447	2.29788	2.9e-17	XP_015905592.1 PREDICTED: semaphorin-5A-like isoform X1 [Parasteatoda tepidariorum]
MSTRG.11493.1	MSTRG.11493	NO	13560	2.27455	NA	***No Hits Found***
MSTRG.43304.1	MSTRG.43304	NO	13566	2.27361	NA	***No Hits Found***
MSTRG.16778.1	MSTRG.16778	NO	13639	2.26016	NA	***No Hits Found***
MSTRG.1435.1	MSTRG.1435	NO	13676	2.25336	1.8e-09	XP_016660421.1 PREDICTED: uncharacterized protein LOC107883928 [Acyrthosiphon pisum]
MSTRG.26818.1	MSTRG.26818	NO	13691	2.24968	NA	***No Hits Found***
aug3.g10749.t1	MSTRG.21036	NO	13695	2.24917	0	XP_015926356.1 PREDICTED: exonuclease 3'-5' domain-containing protein 2-like [Parasteatoda tepidariorum]
MSTRG.24780.1	MSTRG.24780	NO	13709	2.24601	NA	***No Hits Found***
MSTRG.22361.1	MSTRG.22361	NO	13712	2.24574	NA	***No Hits Found***
aug3.g9023.t1	MSTRG.39570	NO	13719	2.24446	1.5e-155	XP_015930538.1 PREDICTED: nitric oxide synthase, salivary gland-like [Parasteatoda tepidariorum]
aug3.g12209.t1	MSTRG.17562	NO	13722	2.2436	2.4e-211	XP_015904740.1 PREDICTED: three-prime repair exonuclease 1-like [Parasteatoda tepidariorum]
MSTRG.1074.1	MSTRG.1074	NO	13767	2.23465	NA	***No Hits Found***
MSTRG.20260.1	MSTRG.20260	NO	13828	2.22486	NA	***No Hits Found***
MSTRG.10723.2	MSTRG.10723	NO	13858	2.21838	3.3e-06	XP_015928111.1 PREDICTED: uncharacterized protein LOC107455156, partial [Parasteatoda tepidariorum]
MSTRG.20236.1	MSTRG.20236	NO	13863	2.21782	NA	***No Hits Found***
MSTRG.4882.1	MSTRG.4882	NO	13896	2.21103	NA	***No Hits Found***
aug3.g39.t1	MSTRG.8630	NO	13968	2.19579	5.4e-52	XP_015910168.1 PREDICTED: uncharacterized protein LOC107441426 [Parasteatoda tepidariorum]
MSTRG.31032.1	MSTRG.31032	NO	13983	2.19384	NA	***No Hits Found***
MSTRG.10329.5	MSTRG.10329	NO	14008	2.18847	NA	***No Hits Found***
MSTRG.20261.1	MSTRG.20261	NO	14034	2.1847	NA	***No Hits Found***
MSTRG.23999.1	MSTRG.23999	NO	14044	2.1821	NA	***No Hits Found***
MSTRG.15108.1	MSTRG.15108	NO	14055	2.17955	NA	***No Hits Found***
MSTRG.31515.1	MSTRG.31515	NO	14059	2.17924	NA	***No Hits Found***
MSTRG.30962.1	MSTRG.30962	NO	14069	2.17774	NA	***No Hits Found***
MSTRG.13615.1	MSTRG.13615	NO	14214	2.15203	NA	***No Hits Found***
aug3.g11167.t1	MSTRG.40531	NO	14262	2.14463	5.4e-90	KYB29879.1 hypothetical protein TcasGA2_TC034535 [Tribolium castaneum]
MSTRG.7140.1	MSTRG.7140	NO	14558	2.08641	7.8e-07	XP_015911528.1 PREDICTED: uncharacterized protein LOC107442466 [Parasteatoda tepidariorum]
MSTRG.13826.1	MSTRG.13826	NO	14581	2.08337	NA	***No Hits Found***
MSTRG.21822.1	MSTRG.21822	NO	14589	2.08188	NA	***No Hits Found***
MSTRG.37556.1	MSTRG.37556	NO	14650	2.07255	1.6e-11	XP_016660421.1 PREDICTED: uncharacterized protein LOC107883928 [Acyrthosiphon pisum]
MSTRG.28166.1	MSTRG.28166	NO	14691	2.06539	2.6e-221	XP_015906196.1 PREDICTED: uncharacterized protein LOC107438418 [Parasteatoda tepidariorum]
MSTRG.29559.1	MSTRG.29559	NO	14711	2.06214	NA	***No Hits Found***
MSTRG.47788.1	MSTRG.47788	NO	14779	2.05157	NA	***No Hits Found***
MSTRG.23566.2	MSTRG.23566	NO	14868	2.03775	1.4e-17	XP_015928193.1 PREDICTED: uncharacterized protein LOC107455210 [Parasteatoda tepidariorum]
MSTRG.23568.1	MSTRG.23568	NO	14884	2.03505	1.1e-37	XP_015915892.1 PREDICTED: uncharacterized protein LOC107445914 [Parasteatoda tepidariorum]
MSTRG.31046.1	MSTRG.31046	NO	14905	2.03004	NA	***No Hits Found***
MSTRG.15938.1	MSTRG.15938	NO	14997	2.01527	NA	***No Hits Found***
MSTRG.43958.2	MSTRG.43958	NO	15130	1.99139	3.5e-95	XP_015925161.1 PREDICTED: protein lin-28 homolog isoform X1 [Parasteatoda tepidariorum]
MSTRG.4811.1	MSTRG.4811	NO	15248	1.97262	1.1e-46	XP_015922755.1 PREDICTED: uncharacterized protein LOC107451238 [Parasteatoda tepidariorum]
MSTRG.6481.10	MSTRG.6481	NO	15454	1.9391	3.4e-74	KFM64662.1 hypothetical protein X975_11702, partial [Stegodyphus mimosarum]
aug3.g27025.t1	MSTRG.10080	NO	15501	1.93366	2.3e-69	CAD39988.3 OSJNBb0045P24.6 [Oryza sativa Japonica Group]
aug3.g17569.t1	MSTRG.11940	NO	15846	1.88155	1.5e-52	XP_015913446.1 PREDICTED: probable cytochrome P450 6d4 [Parasteatoda tepidariorum]
MSTRG.26819.1	MSTRG.26819	NO	15850	1.88044	NA	***No Hits Found***
aug3.g13540.t1	MSTRG.31794	NO	15961	1.8642	0	XP_015907000.1 PREDICTED: adenylate cyclase type 8-like [Parasteatoda tepidariorum]
MSTRG.26513.1	MSTRG.26513	NO	16293	1.81403	NA	***No Hits Found***
MSTRG.44724.2	MSTRG.44724	NO	16365	1.80351	1e-115	XP_015920211.1 PREDICTED: kynurenine formamidase-like [Parasteatoda tepidariorum]
MSTRG.29596.3	MSTRG.29596	NO	16638	1.76548	1e-243	XP_015908909.1 PREDICTED: matrix metalloproteinase-2-like isoform X1 [Parasteatoda tepidariorum]
MSTRG.9419.1	MSTRG.9419	NO	16678	1.76005	4.3e-98	XP_015929774.1 PREDICTED: tumor necrosis factor receptor superfamily member 10B-like [Parasteatoda tepidariorum]
MSTRG.27387.1	MSTRG.27387	NO	16785	1.7407	1.7e-31	XP_015922439.1 PREDICTED: uncharacterized protein LOC107451003 [Parasteatoda tepidariorum]
MSTRG.13351.1	MSTRG.13351	NO	16998	1.71003	NA	***No Hits Found***
aug3.g5114.t1	MSTRG.49176	NO	17020	1.70726	0	XP_015925084.1 PREDICTED: carnitine O-acetyltransferase-like isoform X1 [Parasteatoda tepidariorum]
MSTRG.38767.3	MSTRG.38767	NO	17574	1.64163	NA	***No Hits Found***
MSTRG.47027.2	MSTRG.47027	NO	17599	1.63901	3.4e-237	XP_015910462.1 PREDICTED: potassium/sodium hyperpolarization-activated cyclic nucleotide-gated channel 2-like [Parasteatoda tepidariorum]
MSTRG.45527.1	MSTRG.45527	NO	17751	1.6174	NA	***No Hits Found***
aug3.g27255.t2	MSTRG.44973	NO	18098	1.57361	1.6e-178	XP_015910013.1 PREDICTED: thrombospondin-3-like isoform X1 [Parasteatoda tepidariorum]
aug3.g15926.t3	MSTRG.16972	NO	18259	1.55197	2.6e-243	XP_015910208.1 PREDICTED: translation initiation factor IF-2-like isoform X4 [Parasteatoda tepidariorum]
aug3.g11809.t2	MSTRG.2392	NO	18332	1.54427	4.9e-210	XP_015904026.1 PREDICTED: uncharacterized protein LOC107436749 [Parasteatoda tepidariorum]
aug3.g25587.t1	MSTRG.32976	NO	18409	1.53566	0	XP_015914317.1 PREDICTED: delta-latroinsectotoxin-Lt1a-like [Parasteatoda tepidariorum]
MSTRG.44521.1	MSTRG.44521	NO	18500	1.52388	NA	***No Hits Found***
MSTRG.49202.2	MSTRG.49202	NO	18639	1.51031	2.9e-227	XP_015928072.1 PREDICTED: putative ammonium transporter 3 [Parasteatoda tepidariorum]
MSTRG.5508.1	MSTRG.5508	NO	18858	1.48577	1e-24	XP_013788871.1 PREDICTED: ecdysone-induced protein 74EF isoform A-like [Limulus polyphemus]
MSTRG.1599.2	MSTRG.1599	NO	18931	1.47881	1.1e-285	XP_015910958.1 PREDICTED: UPF0469 protein KIAA0907 homolog isoform X1 [Parasteatoda tepidariorum]
aug3.g7638.t2	MSTRG.14287	NO	19140	1.45983	0	XP_015928316.1 PREDICTED: coiled-coil domain-containing protein R3HCC1L-like [Parasteatoda tepidariorum]
aug3.g13778.t5	MSTRG.44522	NO	19339	1.43932	4e-137	XP_015907518.1 PREDICTED: calcitonin receptor-like [Parasteatoda tepidariorum]
MSTRG.5831.4	MSTRG.5831	NO	19410	1.43237	2.1e-169	XP_015911469.1 PREDICTED: hexosaminidase D-like [Parasteatoda tepidariorum]
MSTRG.13903.1	MSTRG.13903	NO	19645	1.4074	NA	***No Hits Found***
MSTRG.19381.1	MSTRG.19381	NO	19849	1.38966	NA	***No Hits Found***
MSTRG.43699.1	MSTRG.43699	NO	20716	1.30481	NA	***No Hits Found***
MSTRG.42559.1	MSTRG.42559	NO	20992	1.28005	7.3e-177	XP_015921636.1 PREDICTED: uncharacterized protein LOC107450378 [Parasteatoda tepidariorum]
aug3.g7345.t1	MSTRG.6936	NO	21004	1.27923	2.9e-57	XP_015905460.1 PREDICTED: uncharacterized protein LOC107437849 [Parasteatoda tepidariorum]
MSTRG.12727.1	MSTRG.12727	NO	21415	1.2419	7.5e-240	XP_015917159.1 PREDICTED: uncharacterized protein LOC107446893 isoform X1 [Parasteatoda tepidariorum]
MSTRG.14432.1	MSTRG.14432	NO	21514	1.23384	1.4e-45	XP_015928906.1 PREDICTED: uncharacterized protein LOC107455741 [Parasteatoda tepidariorum]
aug3.g26579.t1	MSTRG.19821	NO	21532	1.2318	2e-271	XP_015906743.1 PREDICTED: cytochrome P450 2J1-like [Parasteatoda tepidariorum]
aug3.g13256.t1	MSTRG.45308	NO	21638	1.22185	2.6e-212	XP_015906463.1 PREDICTED: putative E3 ubiquitin-protein ligase UBR7 [Parasteatoda tepidariorum]
aug3.g26309.t2	MSTRG.47560	NO	22309	1.16704	0	XP_015905301.1 PREDICTED: fasciclin-1-like isoform X1 [Parasteatoda tepidariorum]
aug3.g22125.t1	aug3.g22125	NO	22506	1.14911	3.4e-94	KRX39370.1 Retrovirus-related Pol polyprotein from transposon TNT 1-94 [Trichinella murrelli]
MSTRG.51284.1	MSTRG.51284	NO	22611	1.14025	NA	***No Hits Found***
aug3.g1195.t1	MSTRG.51282	NO	22924	1.1157	4.4e-67	XP_015907783.1 PREDICTED: centrosome-associated protein 350-like isoform X1 [Parasteatoda tepidariorum]
MSTRG.18713.1	MSTRG.18713	NO	22928	1.11548	8.3e-11	XP_015929127.1 PREDICTED: uncharacterized protein LOC107455913 [Parasteatoda tepidariorum]
MSTRG.14305.6	MSTRG.14305	NO	23095	1.10365	0	XP_015905066.1 PREDICTED: voltage-dependent calcium channel subunit alpha-2/delta-3-like isoform X4 [Parasteatoda tepidariorum]
MSTRG.49668.1	MSTRG.49668	NO	24638	0.992283	2.8e-157	XP_015923407.1 PREDICTED: cat eye syndrome critical region protein 2-like [Parasteatoda tepidariorum]
aug3.g27133.t2	MSTRG.35251	NO	25095	0.963476	0	XP_015909185.1 PREDICTED: uncharacterized protein LOC107440714 isoform X1 [Parasteatoda tepidariorum]
MSTRG.12444.1	MSTRG.12444	NO	25121	0.961889	NA	***No Hits Found***
aug3.g11117.t1	MSTRG.34753	NO	25212	0.955396	0	XP_015931029.1 PREDICTED: kinesin heavy chain-like [Parasteatoda tepidariorum]
MSTRG.25720.8	MSTRG.25720	NO	26170	0.895435	0	XP_015923863.1 PREDICTED: bromodomain adjacent to zinc finger domain protein 2B-like isoform X7 [Parasteatoda tepidariorum]
MSTRG.50663.1	MSTRG.50663	NO	26268	0.889057	8.5e-61	KFM60306.1 Transposable element Tc1 transposase, partial [Stegodyphus mimosarum]
MSTRG.8687.1	MSTRG.8687	NO	27401	0.8243	1.2e-22	XP_015905379.1 PREDICTED: uncharacterized protein LOC107437792, partial [Parasteatoda tepidariorum]
aug3.g26321.t1	MSTRG.15146	YES	27648	0.811003	0	XP_015905383.1 PREDICTED: alpha-latrocrustotoxin-Lt1a-like [Parasteatoda tepidariorum]
aug3.g11708.t1	MSTRG.10785	NO	27914	0.795281	2.8e-254	XP_018324132.1 PREDICTED: LOW QUALITY PROTEIN: protein serrate [Agrilus planipennis]
aug3.g21388.t1	MSTRG.45448	NO	28411	0.769528	0	XP_015922548.1 PREDICTED: alpha-latroinsectotoxin-Lt1a-like [Parasteatoda tepidariorum]
aug3.g13257.t2	MSTRG.45311	NO	29038	0.736478	0	XP_015906466.1 PREDICTED: mediator of RNA polymerase II transcription subunit 14-like isoform X1 [Parasteatoda tepidariorum]
aug3.g27148.t1	MSTRG.2049	NO	30179	0.677782	0	XP_015909267.1 PREDICTED: protein MMS22-like isoform X1 [Parasteatoda tepidariorum]
MSTRG.15266.1	MSTRG.15266	NO	30974	0.639668	8.3e-161	XP_015927367.1 PREDICTED: uncharacterized protein LOC107454634 [Parasteatoda tepidariorum]
aug3.g182.t1	MSTRG.29458	NO	35753	0.438899	0	XP_015920065.1 PREDICTED: alpha-mannosidase 2C1-like [Parasteatoda tepidariorum]
MSTRG.32236.2	MSTRG.32236	NO	39620	0.308951	NA	***No Hits Found***
