# Supplementary material for: Alternative Transcription at Venom Genes and Its Role as a Complementary Mechanism for the Generation of Venom Complexity in the Common House Spider
Source: Front Ecol Evol. Author manuscript; Available in PMC 2019 Aug 20. (PMC6700725; doi:10.3389/fevo.2019.00085)
Supplement: STable6 [file NIHMS1042230-supplement-STable6.XLSX]

## Sheet: Table S4
Table S6. Normalized expression levels of transcripts at venom protein producing genes across tissues. Highlighted cells indicate zero venom gland expression.
TPM values across tissue libraries for venom protein encoding transcripts at venom protein single transcript genes that are venom gland upregulated.
Name	Ceph1	Ceph2	Ov3	Ov4	Silk1	Silk2	Ven1	Ven2	e-value	BLAST ID
MSTRG.5137.1	1.14515	2.66712	1.24004	1.51043	3.24207	3.34117	51.9446	43.7121	4.6e-69	XP_015919390.1 PREDICTED: lysosomal alpha-mannosidase-like [Parasteatoda tepidariorum]
MSTRG.32977.1	1.02367	0.933993	0.939835	1.42825	0.010496	0.008138	116.551	114.132	7.4e-46	XP_015914306.1 PREDICTED: uncharacterized protein LOC107444605 [Parasteatoda tepidariorum]
MSTRG.15151.1	0.344932	0.091163	0	0.085279	0	0	17.6595	7.46669	0	XP_015905387.1 PREDICTED: delta-latroinsectotoxin-Lt1a-like [Parasteatoda tepidariorum]
aug3.g6787.t1	0.335767	0.22391	0.807081	1.03081	0.422965	0.11266	17.1686	8.89944	4.2e-197	XP_015928014.1 PREDICTED: leucine-rich repeat-containing G-protein coupled receptor 4-like isoform X1 [Parasteatoda tepidariorum]
aug3.g5236.t1	9.23812	8.52411	11.8822	11.0773	0.131216	0.093041	791.269	863.052	0	XP_015915844.1 PREDICTED: alpha-latrocrustotoxin-Lt1a-like [Parasteatoda tepidariorum]
aug3.g2930.t1	2.64793	1.72044	1.51187	0.707577	0	0.228539	150.959	88.6827	1.1e-58	XP_015920901.1 PREDICTED: uncharacterized protein LOC107449770 [Parasteatoda tepidariorum]
aug3.g24072.t1	4.72825	8.43622	2.56456	3.70397	9.9819	11.5236	171.938	192.281	3.6e-117	XP_015927369.1 PREDICTED: uncharacterized protein LOC107454635 [Parasteatoda tepidariorum]
aug3.g231.t1	0.622442	0.988513	1.11003	0.92186	0.741658	1.04675	45.7564	51.0028	1.9e-235	XP_015922490.1 PREDICTED: hyaluronidase-like [Parasteatoda tepidariorum]
aug3.g20201.t1	2.0807	2.64504	1.61791	0.754625	1.50004	0.410097	121.221	125.838	1.3e-132	XP_008189096.1 PREDICTED: uncharacterized protein LOC103311285 [Acyrthosiphon pisum]
aug3.g19326.t1	3.01134	1.39136	1.24474	1.63282	0.242802	0.111204	170.881	187.962	1.2e-60	XP_015916143.1 PREDICTED: uncharacterized protein LOC107446098 isoform X1 [Parasteatoda tepidariorum]
aug3.g18022.t1	0.825753	0.970529	0.844786	0.795585	0	0.018923	109.27	118.198	0	XP_015914379.1 PREDICTED: delta-latroinsectotoxin-Lt1a-like [Parasteatoda tepidariorum]
aug3.g16521.t1	7.805	8.8034	8.28569	6.22318	0	0	1092.31	1025.11	6.8e-58	XP_015911377.1 PREDICTED: uncharacterized protein LOC107442342 isoform X1 [Parasteatoda tepidariorum]
aug3.g11006.t1	10.9279	10.5688	7.242	9.93883	0	0.057014	1361.54	730.752	2.5e-44	XP_015930837.1 PREDICTED: uncharacterized protein LOC107457239 [Parasteatoda tepidariorum]
aug3.g10197.t1	0	0.174521	0.163684	0.059112	0	0.016483	8.32059	7.42334	0	XP_015916629.1 PREDICTED: alpha-latrotoxin-Lt1a-like [Parasteatoda tepidariorum]
TPM values across tissue libraries for venom protein encoding transcripts at venom protein single transcript genes that are not venom gland upregulated.
Name	Ceph1	Ceph2	Ov3	Ov4	Silk1	Silk2	Ven1	Ven2	e-value	BLAST ID
MSTRG.33005.1	0	0	0	0	0	0	0.001846	0.02837	5.3e-08	prf||2211252A delta-latroinsectotoxin
aug3.g7858.t1	0	0	0	0.122536	0	0	0	0.288175	1.8e-161	XP_015914512.1 PREDICTED: delta-latroinsectotoxin-Lt1a-like [Parasteatoda tepidariorum]
aug3.g25595.t1	0.059103	0	0.022362	0.021501	0	0	0.813853	0	0	XP_015914375.1 PREDICTED: delta-latroinsectotoxin-Lt1a-like [Parasteatoda tepidariorum]
aug3.g25594.t1	0	0	0	0	0	0	0	0.051456	0	XP_015914354.1 PREDICTED: delta-latroinsectotoxin-Lt1a-like [Parasteatoda tepidariorum]
aug3.g25593.t1	0	0	0	0	0	0	0.051158	0	0	XP_015914375.1 PREDICTED: delta-latroinsectotoxin-Lt1a-like [Parasteatoda tepidariorum]
aug3.g25592.t1	0.212863	0.151119	0.090379	0	0.008058	0	3.29588	0	0	XP_015914375.1 PREDICTED: delta-latroinsectotoxin-Lt1a-like [Parasteatoda tepidariorum]
aug3.g25586.t1	0	0	0	8.22598	0.041691	0	0	0	0	XP_015914492.1 PREDICTED: delta-latroinsectotoxin-Lt1a-like [Parasteatoda tepidariorum]
aug3.g25582.t1	0	0	0	0	0.004685	0.008125	0	0	0	XP_015914306.1 PREDICTED: uncharacterized protein LOC107444605 [Parasteatoda tepidariorum]
aug3.g25581.t1	0	0	0	0.600615	0	0	0	0	0	XP_015914306.1 PREDICTED: uncharacterized protein LOC107444605 [Parasteatoda tepidariorum]
aug3.g22254.t1	0	1.68688	0.463616	1.15603	0.136532	0.194333	0.833258	0.230506	5.3e-10	XP_015911317.1 PREDICTED: uncharacterized protein LOC107442302 [Parasteatoda tepidariorum]
aug3.g20112.t1	0	0	0	0	0.009077	0	0	0	0	XP_015918647.1 PREDICTED: alpha-latrocrustotoxin-Lt1a-like [Parasteatoda tepidariorum]
aug3.g13261.t1	0	0	0	0	0.046225	0.028294	11.0775	0	0	XP_015906472.1 PREDICTED: alpha-latrocrustotoxin-Lt1a-like [Parasteatoda tepidariorum]
aug3.g13018.t1	0	0	0	0	0	0.003782	0	0	0	XP_015906122.1 PREDICTED: alpha-latroinsectotoxin-Lt1a-like [Parasteatoda tepidariorum]
aug3.g1193.t1	0	0	0	0	0	0.039101	0	0	0	XP_015925317.1 PREDICTED: alpha-latrocrustotoxin-Lt1a-like [Parasteatoda tepidariorum]
TPM values across tissue libraries for venom protein encoding transcripts at venom protein multiple transcript genes that are venom gland upregulated.
Name	Ceph1	Ceph2	Ov3	Ov4	Silk1	Silk2	Ven1	Ven2	e-value	BLAST ID
MSTRG.6924.1	5.18559	8.6765	2.80124	4.50929	18.0566	15.3733	40.602	51.192	0	XP_015921397.1 PREDICTED: pancreatic alpha-amylase-like [Parasteatoda tepidariorum]
MSTRG.5142.2	0.35736	5.97784	1.80741	0.00599	5.44845	5.33313	93.0227	108.579	5.4e-222	XP_015919390.1 PREDICTED: lysosomal alpha-mannosidase-like [Parasteatoda tepidariorum]
MSTRG.51280.2	0.569407	1.26538	0.022819	0.463289	0	0	22.0082	15.4944	0	XP_015924398.1 PREDICTED: alpha-latrotoxin-Lh1a-like [Parasteatoda tepidariorum]
MSTRG.50019.1	1.94114	2.17084	7.07881	6.54319	8.70839	4.53922	150.659	199.988	3.3e-76	KFM80344.1 Chondroadherin-like protein, partial [Stegodyphus mimosarum]
MSTRG.47398.2	0.145048	8.82716	4.07162	1.498	0	0	315.205	420.731	1.8e-91	XP_015909086.1 PREDICTED: uncharacterized protein LOC107440630 [Parasteatoda tepidariorum]
MSTRG.47398.1	20.8789	11.7656	10.8868	12.0317	0.02137	0	1773.96	2217.84	2.4e-91	XP_015909086.1 PREDICTED: uncharacterized protein LOC107440630 [Parasteatoda tepidariorum]
MSTRG.45528.4	10.4562	13.4515	10.2252	7.09522	0	0.014348	824.542	1133.85	0	XP_015908309.1 PREDICTED: alpha-latrocrustotoxin-Lt1a-like [Parasteatoda tepidariorum]
MSTRG.45528.19	37.9629	35.6249	67.576	25.8614	0	0	434.665	322.609	0	XP_015908308.1 PREDICTED: delta-latroinsectotoxin-Lt1a-like [Parasteatoda tepidariorum]
MSTRG.39519.6	5.58541	32.928	0	1.44892	0.040703	0	129.087	97.464	7.2e-212	XP_015928352.1 PREDICTED: inactive pancreatic lipase-related protein 1-like [Parasteatoda tepidariorum]
MSTRG.35640.21	7.16947	10.4018	7.34655	14.303	0	0	825.886	543.787	1.2e-242	XP_015906906.1 PREDICTED: endothelin-converting enzyme 1-like [Parasteatoda tepidariorum]
MSTRG.35640.18	18.5994	35.4585	28.9367	29.351	0	0	2504.24	1827.03	9.2e-135	XP_015906906.1 PREDICTED: endothelin-converting enzyme 1-like [Parasteatoda tepidariorum]
MSTRG.35640.16	10.8399	0.539791	0.769178	2.83078	0	0	1541.38	2057.09	5.2e-243	XP_015906906.1 PREDICTED: endothelin-converting enzyme 1-like [Parasteatoda tepidariorum]
MSTRG.35637.5	5.76218	4.55038	3.93339	5.95334	4.38919	4.40082	124.079	131.708	1.5e-296	XP_015920492.1 PREDICTED: membrane metallo-endopeptidase-like 1 [Parasteatoda tepidariorum]
MSTRG.35296.26	1.57944	2.27214	2.13492	3.42973	2.0015	1.43407	140.115	30.531	4.7e-236	XP_015927333.1 PREDICTED: chitotriosidase-1-like [Parasteatoda tepidariorum]
MSTRG.32988.1	0.868077	0	0.220442	0.556416	0	0	15.8903	21.111	0	XP_015914306.1 PREDICTED: uncharacterized protein LOC107444605 [Parasteatoda tepidariorum]
MSTRG.32970.7	3.98735	2.38723	3.66276	1.09593	0	0	208.672	213.041	0	XP_015914337.1 PREDICTED: delta-latroinsectotoxin-Lt1a-like [Parasteatoda tepidariorum]
MSTRG.32970.6	0.633413	0.716568	0.835405	0	0	0	121.512	114.939	0	XP_015914337.1 PREDICTED: delta-latroinsectotoxin-Lt1a-like [Parasteatoda tepidariorum]
MSTRG.32970.3	0.500336	1.51214	0.501004	0	0	0	65.4541	68.602	0	XP_015914337.1 PREDICTED: delta-latroinsectotoxin-Lt1a-like [Parasteatoda tepidariorum]
MSTRG.32970.1	1.07971	1.15041	0.368335	0.649546	0	0	173.438	169.486	0	XP_015914337.1 PREDICTED: delta-latroinsectotoxin-Lt1a-like [Parasteatoda tepidariorum]
MSTRG.32727.1	178.802	165.658	134.44	133.616	0	0	14944.9	16810.4	1.7e-62	XP_015917456.1 PREDICTED: toxin CSTX-10-like isoform X2 [Parasteatoda tepidariorum]
MSTRG.32541.1	3.66644	3.13702	1.81225	2.17544	0.476716	0	237.621	237.386	3e-243	XP_015908741.1 PREDICTED: carboxypeptidase B-like [Parasteatoda tepidariorum]
MSTRG.25727.1	6.64123	6.12051	2.9602	3.42841	0.09231	0	466.759	568.561	2.4e-181	XP_015917862.1 PREDICTED: corticotropin-releasing factor-binding protein-like [Parasteatoda tepidariorum]
MSTRG.25517.3	0	0.166786	0	0	0	0	2877.96	3337.4	1.7e-62	XP_015911381.1 PREDICTED: uncharacterized protein LOC107442345 [Parasteatoda tepidariorum]
MSTRG.25517.2	73.346	68.7953	59.0896	51.294	0	0	5861.61	6346.28	2.7e-63	XP_015911381.1 PREDICTED: uncharacterized protein LOC107442345 [Parasteatoda tepidariorum]
MSTRG.25517.1	5.02719	0.711691	0.512035	0	0	0	4.54358	8.2382	5.7e-63	XP_015911381.1 PREDICTED: uncharacterized protein LOC107442345 [Parasteatoda tepidariorum]
MSTRG.25515.1	1969.61	1897.54	1644.37	1527.55	51.9597	40.8781	181521	187328	3.4e-75	XP_015911365.1 PREDICTED: uncharacterized protein LOC107442338 [Parasteatoda tepidariorum]
MSTRG.25514.1	421.867	399.266	331.177	328.425	0	0.034948	37970.9	40498.6	2.9e-63	XP_015911386.1 PREDICTED: uncharacterized protein LOC107442349 [Parasteatoda tepidariorum]
MSTRG.25512.1	9.40291	9.65378	7.41201	7.24736	0	0	901.475	1108.79	5.1e-64	XP_015911359.1 PREDICTED: uncharacterized protein LOC107442336 isoform X1 [Parasteatoda tepidariorum]
MSTRG.25511.1	42.2855	41.4094	34.995	32.2329	4.2632	3.65181	3765.04	5120.02	6.3e-66	XP_015911361.1 PREDICTED: uncharacterized protein LOC107442337 [Parasteatoda tepidariorum]
MSTRG.25508.1	5.59793	2.92529	0.754979	5.64038	0.568764	0.018212	813.518	864.074	1.6e-66	XP_015911366.1 PREDICTED: uncharacterized protein LOC107442339 [Parasteatoda tepidariorum]
MSTRG.2412.2	60.6587	42.1342	35.5766	37.2597	1.68187	0.499425	4703.86	5014.4	0	XP_015916143.1 PREDICTED: uncharacterized protein LOC107446098 isoform X1 [Parasteatoda tepidariorum]
MSTRG.2390.4	0.022213	0.043956	0.039818	0.057512	0	0	120.819	36.39	NA	***No Hits Found***
MSTRG.2214.6	2.50687	2.157	1.56549	2.60427	0	0	307.059	212.474	2.5e-31	XP_015923404.1 PREDICTED: U9-ctenitoxin-Pr1a-like isoform X2 [Parasteatoda tepidariorum]
MSTRG.2214.14	20.7934	43.2429	4.74892	18.6351	0	0	389.415	562.154	2.3e-26	XP_015923403.1 PREDICTED: U9-ctenitoxin-Pr1a-like isoform X1 [Parasteatoda tepidariorum]
MSTRG.2214.11	61.0305	53.1468	0	53.3264	0	0	618.32	1455.99	4.6e-22	XP_015923403.1 PREDICTED: U9-ctenitoxin-Pr1a-like isoform X1 [Parasteatoda tepidariorum]
MSTRG.21390.5	1.17028	2.19941	0	0	0.332478	0	124.519	118.581	5e-175	XP_015927198.1 PREDICTED: leucine-rich repeat-containing protein 15-like isoform X1 [Parasteatoda tepidariorum]
MSTRG.20285.1	92.2999	87.3303	59.8602	71.9501	0	0	9185.13	8023.13	2.3e-42	XP_015913568.1 PREDICTED: alpha-latrotoxin associated low molecular weight protein SGV150-311-like [Parasteatoda tepidariorum]
MSTRG.20114.1	33.4792	30.7772	28.9509	28.5491	0.01843	0.010827	3311.18	3075.34	8.5e-124	XP_015912134.1 PREDICTED: CRISP/Allergen/PR-1-like isoform X1 [Parasteatoda tepidariorum]
MSTRG.15150.2	0.099907	0	0	0	0	0	48.2303	9.57286	0	XP_015905387.1 PREDICTED: delta-latroinsectotoxin-Lt1a-like [Parasteatoda tepidariorum]
MSTRG.1456.1	11.0581	16.1222	9.05141	7.63931	7.15218	3.25179	800.397	959.716	0	XP_015924123.1 PREDICTED: neuroendocrine convertase 1-like [Parasteatoda tepidariorum]
MSTRG.12759.3	8.04274	0.265537	9.26693	0	0	0	457.211	486.033	8.1e-161	XP_015927890.1 PREDICTED: leucine-rich repeat-containing G-protein coupled receptor 6-like [Parasteatoda tepidariorum]
MSTRG.12759.2	11.7779	13.7862	17.9067	30.9731	0.130604	0.01106	1131.94	1619.82	8.6e-166	XP_015927890.1 PREDICTED: leucine-rich repeat-containing G-protein coupled receptor 6-like [Parasteatoda tepidariorum]
aug3.g9591.t1	0	22.8822	0	33.7785	24.7374	15.475	67.3	83.8443	7.6e-191	XP_015906191.1 PREDICTED: roundabout homolog 1-like [Parasteatoda tepidariorum]
aug3.g7669.t2	0.142213	0.915845	0.706233	0.202734	1.7085	0.574245	62.6189	3.94252	3.1e-202	XP_015928352.1 PREDICTED: inactive pancreatic lipase-related protein 1-like [Parasteatoda tepidariorum]
aug3.g6741.t1	1.14658	7.35545	6.00039	0.248882	2.96525	25.1705	93.5834	60.8107	7.1e-166	XP_015927890.1 PREDICTED: leucine-rich repeat-containing G-protein coupled receptor 6-like [Parasteatoda tepidariorum]
aug3.g26564.t1	0.458949	22.491	15.1563	0	31.1675	4.8406	81.8441	72.5101	0	KFM61591.1 glucose-regulated protein, partial [Stegodyphus mimosarum]
aug3.g26326.t1	0	0.022994	0.016725	0.883703	0	0	8.23964	4.40995	0	XP_015905387.1 PREDICTED: delta-latroinsectotoxin-Lt1a-like [Parasteatoda tepidariorum]
aug3.g26321.t1	0	0.100458	0.044994	0.140358	0	0.00789	0.838329	0.783677	0	XP_015905383.1 PREDICTED: alpha-latrocrustotoxin-Lt1a-like [Parasteatoda tepidariorum]
aug3.g21575.t1	7.10751	7.69355	7.89957	7.68145	0.038995	0.017877	326.122	449.932	3.1e-29	XP_015923404.1 PREDICTED: U9-ctenitoxin-Pr1a-like isoform X2 [Parasteatoda tepidariorum]
aug3.g20785.t2	20.2433	18.0716	15.6177	15.3876	0.046374	0.006746	1772.48	1824.53	0	XP_015920492.1 PREDICTED: membrane metallo-endopeptidase-like 1 [Parasteatoda tepidariorum]
aug3.g20110.t1	0	0	0.122162	0.060037	0	0	295.319	377.936	0	XP_015918646.1 PREDICTED: alpha-latrocrustotoxin-Lt1a-like [Parasteatoda tepidariorum]
aug3.g16830.t1	0	0	0	0	0.383877	0.119148	3508.69	4281.62	0	XP_015925317.1 PREDICTED: alpha-latrocrustotoxin-Lt1a-like [Parasteatoda tepidariorum]
aug3.g16529.t1	13.1471	0.860989	3.58088	0.792657	3.67834	0.922363	233.588	366.737	1.5e-66	XP_015911361.1 PREDICTED: uncharacterized protein LOC107442337 [Parasteatoda tepidariorum]
aug3.g16527.t1	0	0.734539	0.441694	0.875709	0	0	45.462	33.1847	1.2e-62	XP_015911357.1 PREDICTED: uncharacterized protein LOC107442334 [Parasteatoda tepidariorum]
aug3.g16526.t1	0	0	0	0	0	0	1594.13	1271.48	1.5e-63	XP_015911386.1 PREDICTED: uncharacterized protein LOC107442349 [Parasteatoda tepidariorum]
aug3.g16523.t1	0.804372	1.29127	0.616028	0.539174	0	0	41.8549	41.7001	2e-75	XP_015911365.1 PREDICTED: uncharacterized protein LOC107442338 [Parasteatoda tepidariorum]
aug3.g14690.t1	1.89073	2.71501	6.74848	4.79845	0	0	33.3131	24.766	1.1e-62	XP_015909086.1 PREDICTED: uncharacterized protein LOC107440630 [Parasteatoda tepidariorum]
aug3.g14475.t1	14.0478	39.1254	0.058141	0.568733	0.792653	1.50202	69.9199	88.6265	5.9e-247	XP_015908741.1 PREDICTED: carboxypeptidase B-like [Parasteatoda tepidariorum]
aug3.g14217.t1	8.12049	0	0	0	0	0.034682	7767.88	1498.38	0	XP_015908308.1 PREDICTED: delta-latroinsectotoxin-Lt1a-like [Parasteatoda tepidariorum]
aug3.g14216.t1	4.92826	4.77424	3.96102	4.1737	0	0.009829	476.563	519.644	0	XP_015908316.1 PREDICTED: alpha-latrocrustotoxin-Lt1a-like [Parasteatoda tepidariorum]
aug3.g14215.t1	0	27.2602	0.001924	26.3805	0.009002	0.008048	2911.61	3595.4	0	XP_015908315.1 PREDICTED: delta-latroinsectotoxin-Lt1a-like [Parasteatoda tepidariorum]
aug3.g14214.t1	14.336	14.582	12.7474	11.0089	0	0	1443.28	1903.63	6.9e-300	XP_015908309.1 PREDICTED: alpha-latrocrustotoxin-Lt1a-like [Parasteatoda tepidariorum]
aug3.g14212.t1	6.79899	30.7513	24.8522	6.58462	0.027524	0.005186	2749.28	3784.24	0	XP_015908307.1 PREDICTED: alpha-latrocrustotoxin-Lt1a-like [Parasteatoda tepidariorum]
aug3.g13572.t1	9.76885	6.29705	9.68253	7.59944	1.70267	1.71037	530.273	652.834	3e-178	XP_015907063.1 PREDICTED: leucine-rich repeat and immunoglobulin-like domain-containing nogo receptor-interacting protein 3 isoform X3 [Parasteatoda tepidariorum]
aug3.g11137.t1	4.5353	3.90521	2.68978	3.15208	0.541594	0.523592	354.886	358.394	0	XP_015918647.1 PREDICTED: alpha-latrocrustotoxin-Lt1a-like [Parasteatoda tepidariorum]
aug3.g10236.t1	0	5.70963	0	0.212773	0.247004	0.244717	397.949	304.531	7e-63	XP_015917456.1 PREDICTED: toxin CSTX-10-like isoform X2 [Parasteatoda tepidariorum]
TPM values across tissue libraries for venom protein encoding transcripts at venom protein multiple transcript genes that are not venom gland upregulated.
Transcripts in red encode a protein product indistinguishable by MS data from a protein encoded by a transcript that is venom gland upregulated
Name	Ceph1	Ceph2	Ov3	Ov4	Silk1	Silk2	Ven1	Ven2	e-value	BLAST ID
MSTRG.6924.2	0	0.189434	0.099772	0.118697	0	0	1.04428	0	2.8e-284	XP_015921397.1 PREDICTED: pancreatic alpha-amylase-like [Parasteatoda tepidariorum]
MSTRG.6569.4	0.861877	25.6376	0.016463	13.0164	0.196021	7.05374	25.5223	29.5958	2.9e-175	XP_015906191.1 PREDICTED: roundabout homolog 1-like [Parasteatoda tepidariorum]
MSTRG.6569.3	59.4489	0	0	0.005555	0.434722	0	0	0	8.7e-175	XP_015906191.1 PREDICTED: roundabout homolog 1-like [Parasteatoda tepidariorum]
MSTRG.45767.1	34.0669	35.5219	8.67092	11.6681	23.968	16.4194	21.1874	14.784	2.4e-250	XP_015919791.1 PREDICTED: angiotensin-converting enzyme-like [Parasteatoda tepidariorum]
MSTRG.42468.1	19.3629	30.175	33.7192	32.6937	0	0.000688	39.3615	0.050012	0	XP_015909717.1 PREDICTED: low-density lipoprotein receptor-related protein 2-like [Parasteatoda tepidariorum]
MSTRG.39519.7	0	0.330715	4.82734	1.5228	10.0056	0	9.07403	0	1.2e-213	XP_015928352.1 PREDICTED: inactive pancreatic lipase-related protein 1-like [Parasteatoda tepidariorum]
MSTRG.36212.2	6.8828	3.91395	49.1126	31.3493	116.637	35.844	0.324435	0	0	XP_015915706.1 PREDICTED: vitellogenin-like [Parasteatoda tepidariorum]
MSTRG.35637.2	22.5643	3.82896	0	0.076114	9.56136	0.627421	1.42067	3.02518	1.1e-292	XP_015920492.1 PREDICTED: membrane metallo-endopeptidase-like 1 [Parasteatoda tepidariorum]
MSTRG.35296.14	20.0611	0	16.9373	8.189	32.8407	19.4438	9.22783	0	4e-201	XP_015927333.1 PREDICTED: chitotriosidase-1-like [Parasteatoda tepidariorum]
MSTRG.35296.12	0	0	0.01775	0	0	0	0	0	4e-201	XP_015927333.1 PREDICTED: chitotriosidase-1-like [Parasteatoda tepidariorum]
MSTRG.3481.1	48.9114	59.248	80.8928	202.922	280.167	122.569	252.117	315.613	8.5e-172	XP_015907385.1 PREDICTED: cathepsin L1-like [Parasteatoda tepidariorum]
MSTRG.32988.2	0	0.103095	0	0	0.026784	0	2.10342	0	0	XP_015914306.1 PREDICTED: uncharacterized protein LOC107444605 [Parasteatoda tepidariorum]
MSTRG.31044.1	4.72235	4.53029	0	14.932	0	0	6.38166	0	1.7e-166	XP_015920384.1 PREDICTED: uncharacterized protein LOC107449388 isoform X2 [Parasteatoda tepidariorum]
MSTRG.24291.2	8.35742	0.024971	13.1983	6.40433	4.76419	9.00697	1.16247	0.177698	3.5e-60	XP_015013337.1 uncharacterized protein Dere_GG14240, isoform D [Drosophila erecta]
MSTRG.24291.1	0	0	60.0593	140.559	40.0793	5.80268	0	1.50183	9.4e-64	XP_015049661.1 uncharacterized protein Dyak_GE18016, isoform B [Drosophila yakuba]
MSTRG.24290.3	134.935	177.73	135.089	747.383	201.053	26.4972	107.906	115.526	0	XP_002007139.1 uncharacterized protein Dmoj_GI12770, isoform A [Drosophila mojavensis]
MSTRG.24290.2	0	12.8336	1146.13	0	0	24.8081	0	0	0	XP_002007139.1 uncharacterized protein Dmoj_GI12770, isoform A [Drosophila mojavensis]
MSTRG.24290.1	425.993	556.556	100.337	2034.19	188.556	15.4665	308.764	279.103	0	XP_002007139.1 uncharacterized protein Dmoj_GI12770, isoform A [Drosophila mojavensis]
MSTRG.2390.2	0	0	0	0	0	0	129.239	0	NA	***No Hits Found***
MSTRG.21390.3	0	0.032388	0.073601	0	0.025241	0.069273	0.580719	0.880922	1.1e-170	XP_015927181.1 PREDICTED: leucine-rich repeat-containing protein 15-like [Parasteatoda tepidariorum]
MSTRG.21390.1	0	0.058875	2.40162	1.89065	1.84924	0.443474	0	0	5.6e-178	XP_015927198.1 PREDICTED: leucine-rich repeat-containing protein 15-like isoform X1 [Parasteatoda tepidariorum]
MSTRG.21386.1	0	0	0	0	0	0	0.148115	0	1.6e-62	XP_015927181.1 PREDICTED: leucine-rich repeat-containing protein 15-like [Parasteatoda tepidariorum]
MSTRG.19840.1	86.3386	71.5084	1965.49	1750.9	157.963	123.826	193.845	46.9464	0	KFM61591.1 glucose-regulated protein, partial [Stegodyphus mimosarum]
MSTRG.18183.1	23.4838	44.7019	0.599683	0.172729	6.20421	6.64837	42.0768	25.5997	2.4e-136	XP_015921523.1 PREDICTED: receptor-type tyrosine-protein phosphatase T-like [Parasteatoda tepidariorum]
MSTRG.14856.4	0	0	1.59594	1.86321	4.6095	0	0	0	2.7e-290	XP_015916488.1 PREDICTED: carboxypeptidase D-like [Parasteatoda tepidariorum]
MSTRG.14856.3	0.212706	0.247816	1.38071	1.90252	5.08163	0.027074	0.016583	0.031337	8e-264	XP_015916488.1 PREDICTED: carboxypeptidase D-like [Parasteatoda tepidariorum]
MSTRG.14856.2	7.90685	4.71315	12.0983	13.5138	4.47265	2.06914	0.721327	0	3.8e-290	XP_015916488.1 PREDICTED: carboxypeptidase D-like [Parasteatoda tepidariorum]
MSTRG.14856.1	6.60327	3.87284	21.2995	10.7997	5.75275	2.37842	1.22619	2.27409	1.1e-263	XP_015916488.1 PREDICTED: carboxypeptidase D-like [Parasteatoda tepidariorum]
MSTRG.13315.1	377.459	320.084	3223.42	2841.82	240.311	168.692	304.546	86.0455	9.6e-218	KFM78806.1 Heat shock protein 83, partial [Stegodyphus mimosarum]
MSTRG.12759.1	0	0.000218	7.84828	7.35485	56.5513	9.3885	0.660359	0.669619	8.3e-154	XP_015927890.1 PREDICTED: leucine-rich repeat-containing G-protein coupled receptor 6-like [Parasteatoda tepidariorum]
aug3.g9976.t1	0.028608	0.18429	0.040908	0	0.173575	0.400593	0	0.013705	0	XP_015912727.1 PREDICTED: low-density lipoprotein receptor-related protein 2-like [Parasteatoda tepidariorum]
aug3.g9796.t1	0	0	0	0	71.6231	46.861	0	62.9933	0	XP_015909717.1 PREDICTED: low-density lipoprotein receptor-related protein 2-like [Parasteatoda tepidariorum]
aug3.g9591.t2	2.51851	0.026302	49.8616	1.85753	0.943053	1.18488	10.477	0.025263	4.5e-291	XP_015906191.1 PREDICTED: roundabout homolog 1-like [Parasteatoda tepidariorum]
aug3.g9214.t1	0	0	0	0	0	0	0	0	1.6e-76	KFM80344.1 Chondroadherin-like protein, partial [Stegodyphus mimosarum]
aug3.g876.t1	142.617	166.279	1442.33	1202.12	211.385	188.769	188.566	109.235	8.4e-218	KFM78806.1 Heat shock protein 83, partial [Stegodyphus mimosarum]
aug3.g7669.t1	0.206693	0	0	0.341554	0	0.655722	0	0	6.4e-205	XP_015928352.1 PREDICTED: inactive pancreatic lipase-related protein 1-like [Parasteatoda tepidariorum]
aug3.g7397.t1	0	0	0	0	0.431383	0	0	0	1e-42	XP_015913568.1 PREDICTED: alpha-latrotoxin associated low molecular weight protein SGV150-311-like [Parasteatoda tepidariorum]
aug3.g6418.t1	0	0	0	0	0	0	0	0	3e-236	XP_015927333.1 PREDICTED: chitotriosidase-1-like [Parasteatoda tepidariorum]
aug3.g6329.t1	0	1.65316	0	0	0	0.889552	0.321544	0.434013	3.2e-174	XP_015927198.1 PREDICTED: leucine-rich repeat-containing protein 15-like isoform X1 [Parasteatoda tepidariorum]
aug3.g5657.t2	1.6252	0.30383	0.534464	0.503741	0.374758	0.568874	0.02204	0.12486	0	XP_013777348.1 PREDICTED: low-density lipoprotein receptor-related protein 4-like, partial [Limulus polyphemus]
aug3.g5657.t1	0	3.0076	0	0	0	0	0	0	0	XP_013777348.1 PREDICTED: low-density lipoprotein receptor-related protein 4-like, partial [Limulus polyphemus]
aug3.g4827.t1	5.60676	4.67392	1.69499	3.1238	10.1135	16.7189	4.06468	8.4011	7.2e-199	XP_015924507.1 PREDICTED: peptidyl-glycine alpha-amidating monooxygenase A-like [Parasteatoda tepidariorum]
aug3.g398.t1	0	0	0	0	0	0	0	0	5.5e-172	XP_015907385.1 PREDICTED: cathepsin L1-like [Parasteatoda tepidariorum]
aug3.g27807.t1	0	0	0	0	0	0	0	0	2.3e-123	XP_015912134.1 PREDICTED: CRISP/Allergen/PR-1-like isoform X1 [Parasteatoda tepidariorum]
aug3.g27386.t1	0	0	0	0	0	0	0	0	1.3e-250	XP_015919791.1 PREDICTED: angiotensin-converting enzyme-like [Parasteatoda tepidariorum]
aug3.g2734.t2	17.654	3.66961	14.8684	10.8706	352.068	84.716	69.854	71.7923	4.1e-167	XP_015920384.1 PREDICTED: uncharacterized protein LOC107449388 isoform X2 [Parasteatoda tepidariorum]
aug3.g2734.t1	50.442	28.6672	26.2063	21.6527	193.588	62.1005	89.2981	76.3537	4.2e-167	XP_015920382.1 PREDICTED: uncharacterized protein LOC107449388 isoform X1 [Parasteatoda tepidariorum]
aug3.g26922.t1	0.098085	1.8703	36.8928	2.93935	388.947	81.5003	0.02122	0.048928	0	XP_002007139.1 uncharacterized protein Dmoj_GI12770, isoform A [Drosophila mojavensis]
aug3.g26607.t1	0	0	0	0	0	0.006572	0	0	1.7e-270	KFM76718.1 Membrane metallo-endopeptidase-like 1, partial [Stegodyphus mimosarum]
aug3.g26325.t1	0	1.01761	0.544952	0.532406	0.027316	0	0	0	0	XP_015905387.1 PREDICTED: delta-latroinsectotoxin-Lt1a-like [Parasteatoda tepidariorum]
aug3.g26249.t1	95.3226	62.4808	5.15661	1.8972	37.7955	109.89	0.850561	0.312331	0	XP_015904862.1 PREDICTED: uncharacterized protein LOC107437389 [Parasteatoda tepidariorum]
aug3.g25591.t1	0	0	0	5.05168	0	0.014272	0	0	0	XP_015914512.1 PREDICTED: delta-latroinsectotoxin-Lt1a-like [Parasteatoda tepidariorum]
aug3.g25590.t1	0	0	0	0	0	0	3e-06	0	0	XP_015914317.1 PREDICTED: delta-latroinsectotoxin-Lt1a-like [Parasteatoda tepidariorum]
aug3.g25589.t1	0	0	0	0	0	0	0	0	0	XP_015914337.1 PREDICTED: delta-latroinsectotoxin-Lt1a-like [Parasteatoda tepidariorum]
aug3.g25585.t1	0	0	0	0	0.007995	0	7.28948	0	0	XP_015914306.1 PREDICTED: uncharacterized protein LOC107444605 [Parasteatoda tepidariorum]
aug3.g25578.t1	0	0	0.01023	0.009635	0	0	0.028003	0.028161	0	XP_015914299.1 PREDICTED: delta-latroinsectotoxin-Lt1a-like [Parasteatoda tepidariorum]
aug3.g23592.t1	0	0	0	0	0	0	0	0	0	XP_015924123.1 PREDICTED: neuroendocrine convertase 1-like [Parasteatoda tepidariorum]
aug3.g19121.t2	0	0.596457	0	0	0.551259	2.86532	0	0	1.9e-290	XP_015916488.1 PREDICTED: carboxypeptidase D-like [Parasteatoda tepidariorum]
aug3.g19121.t1	0.126919	0	0	0.58712	0.371064	0.222524	0	0	5e-264	XP_015916488.1 PREDICTED: carboxypeptidase D-like [Parasteatoda tepidariorum]
aug3.g18714.t1	12.646	5.88853	56.6437	36.8313	132.26	38.8234	0	0.75374	0	XP_015915706.1 PREDICTED: vitellogenin-like [Parasteatoda tepidariorum]
aug3.g18419.t1	0	0	0	0	0	0	0	0	0	XP_015915854.1 PREDICTED: alpha-latrotoxin-Lt1a-like [Parasteatoda tepidariorum]
aug3.g18102.t1	27.4924	34.784	117.955	77.6621	344.161	400.236	793.939	640.698	1.8e-62	XP_015914501.1 PREDICTED: uncharacterized protein LOC107444792 [Parasteatoda tepidariorum]
aug3.g1777.t1	0.166765	0.340677	0.090101	0.081031	0	0	2.2469	0.654278	5.7e-176	XP_015917862.1 PREDICTED: corticotropin-releasing factor-binding protein-like [Parasteatoda tepidariorum]
aug3.g16530.t1	1.63759	4.11857	7.20157	1.33497	0	0	22.1122	4.90787	8.7e-67	XP_015911366.1 PREDICTED: uncharacterized protein LOC107442339 [Parasteatoda tepidariorum]
aug3.g16520.t1	1.38682	6.14796	2.52998	2.02103	0	0	44.6694	0.364089	1.9e-63	XP_015911381.1 PREDICTED: uncharacterized protein LOC107442345 [Parasteatoda tepidariorum]
aug3.g15923.t1	0	0	0	0	0	0	0	0	2.7e-188	XP_015910201.1 PREDICTED: receptor-type tyrosine-protein phosphatase T-like [Parasteatoda tepidariorum]
aug3.g15556.t1	0	0.210114	0	0	0.160233	0	0.380545	0.649914	2e-136	XP_015921523.1 PREDICTED: receptor-type tyrosine-protein phosphatase T-like [Parasteatoda tepidariorum]
aug3.g14218.t1	0	0	0	0	0	0	0.000352	0	0	XP_015908308.1 PREDICTED: delta-latroinsectotoxin-Lt1a-like [Parasteatoda tepidariorum]
aug3.g14211.t1	0	0	0	0	0	0	0	0	0	XP_015908309.1 PREDICTED: alpha-latrocrustotoxin-Lt1a-like [Parasteatoda tepidariorum]
aug3.g1219.t1	0	0	0	0	0	0	0	0	0	XP_015916143.1 PREDICTED: uncharacterized protein LOC107446098 isoform X1 [Parasteatoda tepidariorum]
aug3.g1194.t1	0	0	0	0	0	0	0	0	0	XP_015924398.1 PREDICTED: alpha-latrotoxin-Lh1a-like [Parasteatoda tepidariorum]
aug3.g11807.t1	0	0	0	0	0	0	0	0	NA	***No Hits Found***
aug3.g10783.t2	298.396	409.551	222.289	316.565	437.963	437.521	177.275	224.385	3.1e-188	ENN77900.1 hypothetical protein YQE_05577, partial [Dendroctonus ponderosae]
aug3.g10783.t1	5.5305	221.932	114.35	6.12924	324.631	167.161	55.895	77.9126	3.1e-191	ENN77900.1 hypothetical protein YQE_05577, partial [Dendroctonus ponderosae]
aug3.g10381.t1	0	0	0	0	0	0	0	0	6.3e-185	XP_015919390.1 PREDICTED: lysosomal alpha-mannosidase-like [Parasteatoda tepidariorum]
TPM values across tissue libraries for non venom protein encoding transcripts at venom protein multiple transcript genes that are venom gland upregulated.
Name	Ceph1	Ceph2	Ov3	Ov4	Silk1	Silk2	Ven1	Ven2	e-value	BLAST ID
MSTRG.6569.5	5.87866	13.1271	18.7901	13.9281	4.41348	4.8269	16.3616	24.6237	2.3e-13	XP_015906191.1 PREDICTED: roundabout homolog 1-like [Parasteatoda tepidariorum]
MSTRG.5142.8	0.800348	0.975854	2.63121	6.10353	3.05549	1.28587	90.5653	5.99114	4e-128	XP_015919390.1 PREDICTED: lysosomal alpha-mannosidase-like [Parasteatoda tepidariorum]
MSTRG.5142.4	0	0.254344	0.216243	0	0.021356	1.25651	4.61756	21.1984	2.2e-128	XP_015919390.1 PREDICTED: lysosomal alpha-mannosidase-like [Parasteatoda tepidariorum]
MSTRG.5142.1	0.1589	0	0.442805	0.482139	0	0.167942	4.82021	15.7239	1.2e-223	XP_015919390.1 PREDICTED: lysosomal alpha-mannosidase-like [Parasteatoda tepidariorum]
MSTRG.51280.1	0	0	0.759769	0	0	0	2.91877	75.1984	0	XP_015924398.1 PREDICTED: alpha-latrotoxin-Lh1a-like [Parasteatoda tepidariorum]
MSTRG.50663.2	2.59873	1.29037	0.793498	1.09066	0	0	88.7156	122.579	0	XP_015918647.1 PREDICTED: alpha-latrocrustotoxin-Lt1a-like [Parasteatoda tepidariorum]
MSTRG.50663.1	0.681982	0	0.00605	0.020021	0	0	0.833994	0.944119	8.5e-61	KFM60306.1 Transposable element Tc1 transposase, partial [Stegodyphus mimosarum]
MSTRG.4819.1	45.7142	44.2481	38.8352	34.7783	0.056276	0.406907	4654.47	4602.8	3e-188	XP_015910201.1 PREDICTED: receptor-type tyrosine-protein phosphatase T-like [Parasteatoda tepidariorum]
MSTRG.45528.9	0	0	0	0	0	0	499.973	947.041	2.8e-254	XP_015908308.1 PREDICTED: delta-latroinsectotoxin-Lt1a-like [Parasteatoda tepidariorum]
MSTRG.45528.8	9.3344	7.94483	7.18373	4.83629	0	0	542.534	817.666	NA	***No Hits Found***
MSTRG.45528.7	0	0	0	0	0	0	171.407	239.856	NA	***No Hits Found***
MSTRG.45528.6	0.116411	0.542184	0.108739	0.159039	0	0	167.747	221.069	NA	***No Hits Found***
MSTRG.45528.3	6.32556	0.154217	0.640809	10.1692	0	0	117.392	124.251	0	XP_015908309.1 PREDICTED: alpha-latrocrustotoxin-Lt1a-like [Parasteatoda tepidariorum]
MSTRG.45528.21	54.2148	0	43.4447	21.3059	0	0	1214.11	1344.11	0	XP_015908308.1 PREDICTED: delta-latroinsectotoxin-Lt1a-like [Parasteatoda tepidariorum]
MSTRG.45528.20	8.84719	9.08605	4.6234	4.48174	0	0	224.954	233.704	0	XP_015908308.1 PREDICTED: delta-latroinsectotoxin-Lt1a-like [Parasteatoda tepidariorum]
MSTRG.45528.2	3.16722	1.71551	3.78609	4.85624	0.005018	0	244.933	36.1481	0	XP_015908307.1 PREDICTED: alpha-latrocrustotoxin-Lt1a-like [Parasteatoda tepidariorum]
MSTRG.45528.18	20.4437	1.50075	12.1944	12.6712	0	0	181.175	1885.71	0	XP_015908308.1 PREDICTED: delta-latroinsectotoxin-Lt1a-like [Parasteatoda tepidariorum]
MSTRG.45528.15	0	0	0	0	0	0	1191.54	542.062	0	XP_015908305.1 PREDICTED: delta-latroinsectotoxin-Lt1a-like [Parasteatoda tepidariorum]
MSTRG.45528.14	1.37267	12.4127	0	2.42568	0	0	662.08	1147.55	0	XP_015908305.1 PREDICTED: delta-latroinsectotoxin-Lt1a-like [Parasteatoda tepidariorum]
MSTRG.45528.11	15.8682	13.651	11.4615	10.4817	0	0	433.247	519.808	1.2e-293	XP_015908309.1 PREDICTED: alpha-latrocrustotoxin-Lt1a-like [Parasteatoda tepidariorum]
MSTRG.45528.1	0.923034	0.180274	0.138261	2.20383	0.011502	0	10.7762	78.4926	NA	***No Hits Found***
MSTRG.39519.8	9.36679	13.0296	1.33813	0.478543	0	0	53.9359	57.8088	2.5e-22	XP_015928352.1 PREDICTED: inactive pancreatic lipase-related protein 1-like [Parasteatoda tepidariorum]
MSTRG.39519.2	2.04521	3.12313	0.259314	0.621363	0.671754	0.451312	36.5879	26.5006	1.5e-29	XP_015928352.1 PREDICTED: inactive pancreatic lipase-related protein 1-like [Parasteatoda tepidariorum]
MSTRG.39519.1	7.80332	0	0	0.727006	0	0	23.7152	64.0635	3.1e-155	XP_015928352.1 PREDICTED: inactive pancreatic lipase-related protein 1-like [Parasteatoda tepidariorum]
MSTRG.38040.3	0	0.7452	0	1.35132	0.173264	0	107.854	136.732	1.3e-174	XP_015907059.1 PREDICTED: leucine-rich repeat and immunoglobulin-like domain-containing nogo receptor-interacting protein 3 isoform X1 [Parasteatoda tepidariorum]
MSTRG.35640.9	0.032953	0	9.25732	3.43927	0	0	729.292	103.16	3.2e-118	XP_015906898.1 PREDICTED: membrane metallo-endopeptidase-like 1, partial [Parasteatoda tepidariorum]
MSTRG.35640.8	0	0	0	0	0	0	69.4194	6.06453	1.7e-33	XP_015920492.1 PREDICTED: membrane metallo-endopeptidase-like 1 [Parasteatoda tepidariorum]
MSTRG.35640.7	0	0	0	0	0	0	75.6054	94.0125	1e-119	XP_015906898.1 PREDICTED: membrane metallo-endopeptidase-like 1, partial [Parasteatoda tepidariorum]
MSTRG.35640.5	18.5231	1.66557	0	0	0	0	629.519	1150.98	3.2e-118	XP_015906898.1 PREDICTED: membrane metallo-endopeptidase-like 1, partial [Parasteatoda tepidariorum]
MSTRG.35640.4	0	0	1.70751	0	0	0	76.1955	29.8409	3.2e-118	XP_015906898.1 PREDICTED: membrane metallo-endopeptidase-like 1, partial [Parasteatoda tepidariorum]
MSTRG.35640.2	6.53448	5.26384	3.05935	0.808417	0.871664	0.175337	90.5129	103.356	8.6e-302	XP_015920492.1 PREDICTED: membrane metallo-endopeptidase-like 1 [Parasteatoda tepidariorum]
MSTRG.35640.19	20.5977	32.3348	33.6308	32.7311	0.027174	0	1375.98	2841.44	1.2e-134	XP_015906906.1 PREDICTED: endothelin-converting enzyme 1-like [Parasteatoda tepidariorum]
MSTRG.35640.11	3.92115	0.002076	0.064875	1.63113	0	0	107.742	204.738	1e-242	XP_015906906.1 PREDICTED: endothelin-converting enzyme 1-like [Parasteatoda tepidariorum]
MSTRG.35640.10	0	4.40573	0	0	0	0	637.874	799.944	2.9e-119	XP_015906898.1 PREDICTED: membrane metallo-endopeptidase-like 1, partial [Parasteatoda tepidariorum]
MSTRG.35637.6	0	0	0	0	0	0	9.02782	14.355	1.5e-296	XP_015920492.1 PREDICTED: membrane metallo-endopeptidase-like 1 [Parasteatoda tepidariorum]
MSTRG.35637.3	1.12971	3.64965	2.79879	0.544959	0	0	96.1446	72.4494	1.5e-296	XP_015920492.1 PREDICTED: membrane metallo-endopeptidase-like 1 [Parasteatoda tepidariorum]
MSTRG.35637.1	0.591709	3.93518	2.90545	1.84486	0	0.009882	86.4226	69.0042	1.5e-296	XP_015920492.1 PREDICTED: membrane metallo-endopeptidase-like 1 [Parasteatoda tepidariorum]
MSTRG.35296.7	0.465801	0	0.421495	0	0	0	15.0387	7.43678	1.8e-145	XP_015927334.1 PREDICTED: acidic mammalian chitinase-like [Parasteatoda tepidariorum]
MSTRG.35296.5	0	0.291227	0	0	0.024011	0	24.5106	5.51169	6.4e-154	XP_015927333.1 PREDICTED: chitotriosidase-1-like [Parasteatoda tepidariorum]
MSTRG.35296.4	0.896475	0.378263	0	0	0	0	23.0447	10.5396	2.8e-149	XP_015927334.1 PREDICTED: acidic mammalian chitinase-like [Parasteatoda tepidariorum]
MSTRG.35296.3	6.52759	5.46645	3.88992	1.1526	0	0	30.8271	28.0255	4.1e-145	AAN39100.1 chitinase [Araneus ventricosus]
MSTRG.35296.21	0.061375	0.689444	0.06719	0.055839	0	0	39.7444	13.7804	8.3e-233	XP_015927333.1 PREDICTED: chitotriosidase-1-like [Parasteatoda tepidariorum]
MSTRG.35296.17	0.415593	0.23559	0.262743	0.876058	0.046361	0	12.2058	12.1879	2.1e-210	XP_015927333.1 PREDICTED: chitotriosidase-1-like [Parasteatoda tepidariorum]
MSTRG.35296.11	0	0.233684	0	0.112462	0	0	15.6996	18.3966	3.8e-213	XP_015927333.1 PREDICTED: chitotriosidase-1-like [Parasteatoda tepidariorum]
MSTRG.33004.1	27.2104	26.9827	21.6983	21.3755	0	0	2557.92	3524.65	0	XP_015914299.1 PREDICTED: delta-latroinsectotoxin-Lt1a-like [Parasteatoda tepidariorum]
MSTRG.32970.5	9.9e-05	0.000942	0.000181	0.195171	0	0	104.233	91.3094	0	XP_015914337.1 PREDICTED: delta-latroinsectotoxin-Lt1a-like [Parasteatoda tepidariorum]
MSTRG.32727.2	98.0791	94.8379	80.9411	67.8931	0.01896	0	9561.87	9177.13	3.4e-64	XP_015917450.1 PREDICTED: U3-lycotoxin-Ls1w-like isoform X1 [Parasteatoda tepidariorum]
MSTRG.2412.1	42.2243	35.4386	25.1472	22.1695	6.81763	3.70852	2729.71	2913.29	0	XP_015916143.1 PREDICTED: uncharacterized protein LOC107446098 isoform X1 [Parasteatoda tepidariorum]
MSTRG.2390.6	0.515181	0	0	0.392432	0	0	266.993	37.6076	NA	***No Hits Found***
MSTRG.2390.5	0.128027	0.414487	2.04706	0.928866	0	0	980.396	154.599	NA	***No Hits Found***
MSTRG.2390.1	54.982	49.1991	58.7272	43.9609	0	0	4254.89	4761.17	NA	***No Hits Found***
MSTRG.22834.1	0.114556	0.20855	0.138579	0.208419	0.006226	0	2.0251	15.3884	0	XP_015924398.1 PREDICTED: alpha-latrotoxin-Lh1a-like [Parasteatoda tepidariorum]
MSTRG.2214.9	1.05511	4.42096	0	0	0	0	495.676	304.644	2.3e-31	XP_015923404.1 PREDICTED: U9-ctenitoxin-Pr1a-like isoform X2 [Parasteatoda tepidariorum]
MSTRG.2214.8	1.95713	0	0	0	0	0	275.881	218.48	2.4e-31	XP_015923404.1 PREDICTED: U9-ctenitoxin-Pr1a-like isoform X2 [Parasteatoda tepidariorum]
MSTRG.2214.7	0.892472	1.00223	0.128343	0.350239	0	0	167.016	98.0659	2.5e-31	XP_015923404.1 PREDICTED: U9-ctenitoxin-Pr1a-like isoform X2 [Parasteatoda tepidariorum]
MSTRG.2214.5	0	0	6.0631	0	0	0.046441	991.814	1130.35	3e-31	XP_015923404.1 PREDICTED: U9-ctenitoxin-Pr1a-like isoform X2 [Parasteatoda tepidariorum]
MSTRG.2214.4	0	0	50.7665	0	0	0.046441	1352.73	1039.74	3e-31	XP_015923404.1 PREDICTED: U9-ctenitoxin-Pr1a-like isoform X2 [Parasteatoda tepidariorum]
MSTRG.2214.3	11.9635	0	3.31939	0	0	0	1170.24	1108.15	3e-31	XP_015923404.1 PREDICTED: U9-ctenitoxin-Pr1a-like isoform X2 [Parasteatoda tepidariorum]
MSTRG.2214.2	0	0	0	0	0	0	2788.87	2160.2	3e-31	XP_015923404.1 PREDICTED: U9-ctenitoxin-Pr1a-like isoform X2 [Parasteatoda tepidariorum]
MSTRG.2214.13	7.26175	7.87848	0.295402	9.73978	0	0	717.393	830.362	7.9e-32	XP_015925690.1 PREDICTED: U9-ctenitoxin-Pr1a-like isoform X2 [Parasteatoda tepidariorum]
MSTRG.15150.1	0.007155	0.108712	0.532432	0.188596	0	0	57.1645	52.017	0	XP_015905387.1 PREDICTED: delta-latroinsectotoxin-Lt1a-like [Parasteatoda tepidariorum]
MSTRG.10883.1	3.73058	2.77236	2.24882	2.34855	0.014628	0.016047	242.493	350.548	NA	***No Hits Found***
aug3.g25588.t1	2.52978	1.44427	2.03068	3.39182	0	0	151.629	138.321	0	XP_015914327.1 PREDICTED: delta-latroinsectotoxin-Lt1a-like, partial [Parasteatoda tepidariorum]
aug3.g24939.t1	1.24723	0.540227	0.002585	0.404633	0	0.103945	172.507	48.8765	4.2e-146	XP_015916143.1 PREDICTED: uncharacterized protein LOC107446098 isoform X1 [Parasteatoda tepidariorum]
aug3.g24545dup1.t1	0.328372	0	0.07491	0	0	0.025952	4.17871	5.27011	7.6e-60	XP_015916143.1 PREDICTED: uncharacterized protein LOC107446098 isoform X1 [Parasteatoda tepidariorum]
aug3.g24167dup1.t1	0	0	0.267332	0	0	0	4.98095	4.65623	1.1e-54	XP_015905383.1 PREDICTED: alpha-latrocrustotoxin-Lt1a-like [Parasteatoda tepidariorum]
aug3.g19900.t1	0.183513	0.394309	0.367925	0.4203	0	0	121.678	66.3628	3.9e-88	XP_015918114.1 PREDICTED: neprilysin-2-like [Parasteatoda tepidariorum]
aug3.g13571.t1	1.68892	1.24528	1.92741	1.38871	0.151504	0.339925	70.8519	95.9598	2.5e-177	XP_015907059.1 PREDICTED: leucine-rich repeat and immunoglobulin-like domain-containing nogo receptor-interacting protein 3 isoform X1 [Parasteatoda tepidariorum]
TPM values across tissue libraries for non venom protein encoding transcripts at venom protein multiple transcript genes that are not venom gland upregulated.
Name	Ceph1	Ceph2	Ov3	Ov4	Silk1	Silk2	Ven1	Ven2	e-value	BLAST ID
MSTRG.6569.8	5.23165	12.0505	0.035615	0.446173	2.84783	0.818676	3.89581	2.65656	1.1e-16	XP_015906191.1 PREDICTED: roundabout homolog 1-like [Parasteatoda tepidariorum]
MSTRG.6569.7	5.18182	0	0.034977	0	0	0.818445	3.88253	2.65622	1.1e-16	XP_015906191.1 PREDICTED: roundabout homolog 1-like [Parasteatoda tepidariorum]
MSTRG.6569.6	23.948	5.15014	0	0	0	0	4.66188	0	6.1e-22	XP_015906191.1 PREDICTED: roundabout homolog 1-like [Parasteatoda tepidariorum]
MSTRG.5142.7	11.6316	0.275347	0	2.01342	0.373873	0.387436	6.04219	1.3325	1.3e-173	XP_015919390.1 PREDICTED: lysosomal alpha-mannosidase-like [Parasteatoda tepidariorum]
MSTRG.5142.3	0.768537	0.652017	0.487165	0.152705	1.72547	0.098609	25.6165	2.043	2.9e-223	XP_015919390.1 PREDICTED: lysosomal alpha-mannosidase-like [Parasteatoda tepidariorum]
MSTRG.46006.3	0	1.052	0	0	0	0	0.699494	1.42908	0	XP_015904862.1 PREDICTED: uncharacterized protein LOC107437389 [Parasteatoda tepidariorum]
MSTRG.46006.1	0	18.0663	1.68535	1.33841	2.51179	0	0	1.64281	0	XP_015904862.1 PREDICTED: uncharacterized protein LOC107437389 [Parasteatoda tepidariorum]
MSTRG.45528.13	0.646632	7.81458	0.594192	2.24211	0	0	1049.37	0	0	XP_015908308.1 PREDICTED: delta-latroinsectotoxin-Lt1a-like [Parasteatoda tepidariorum]
MSTRG.43121.2	0	0	0	0	0	0	0.304452	0	NA	***No Hits Found***
MSTRG.42468.2	0.028839	0.032872	0.001579	0	0.009691	0.076603	0.018464	0	0	XP_015909717.1 PREDICTED: low-density lipoprotein receptor-related protein 2-like [Parasteatoda tepidariorum]
MSTRG.39519.5	0	0	2.75883	0.859862	1.92567	4.71957	9.34274	0	4.7e-157	XP_015928352.1 PREDICTED: inactive pancreatic lipase-related protein 1-like [Parasteatoda tepidariorum]
MSTRG.38040.2	0	0	0	0	0	0	0.961276	0	2.6e-175	XP_015907063.1 PREDICTED: leucine-rich repeat and immunoglobulin-like domain-containing nogo receptor-interacting protein 3 isoform X3 [Parasteatoda tepidariorum]
MSTRG.36228.1	0.935107	0.861712	4.78555	5.42387	36.2422	53.139	44.4136	46.3594	NA	***No Hits Found***
MSTRG.35640.6	0	3.8e-05	6.42334	0.594471	0	0	0	40.3486	7.8e-243	XP_015906906.1 PREDICTED: endothelin-converting enzyme 1-like [Parasteatoda tepidariorum]
MSTRG.35637.4	18.0914	3.72268	0	0	18.8357	0.02923	0.727295	2.9368	1.1e-292	XP_015920492.1 PREDICTED: membrane metallo-endopeptidase-like 1 [Parasteatoda tepidariorum]
MSTRG.35296.9	0.118944	6.33565	0.135949	4.2234	1.57754	1.56454	0.484973	0.635838	7.1e-146	AAN39100.1 chitinase [Araneus ventricosus]
MSTRG.35296.8	0	2e-06	0	0	0	0.011193	0	0	4.1e-145	AAN39100.1 chitinase [Araneus ventricosus]
MSTRG.35296.6	0	0	0	0	0	0	0	0	3.8e-145	AAN39100.1 chitinase [Araneus ventricosus]
MSTRG.35296.24	0	0	0	6.60841	5.40053	10.8885	0.409862	0	7.6e-81	XP_015927333.1 PREDICTED: chitotriosidase-1-like [Parasteatoda tepidariorum]
MSTRG.35296.23	4.46786	0	0.023278	22.7331	0.128075	0	15.698	9.24464	2.6e-215	XP_015927333.1 PREDICTED: chitotriosidase-1-like [Parasteatoda tepidariorum]
MSTRG.35296.20	9.55158	0	23.638	0	31.9844	15.6033	5.00571	0.370717	3.1e-220	XP_015927333.1 PREDICTED: chitotriosidase-1-like [Parasteatoda tepidariorum]
MSTRG.35296.19	0	1e-06	0	9.67334	10.3509	8.30945	1.0356	0	3.2e-105	XP_015927334.1 PREDICTED: acidic mammalian chitinase-like [Parasteatoda tepidariorum]
MSTRG.35296.16	1.63078	0	0	0.718508	0.000773	9.40521	0	0	3.9e-150	XP_015927333.1 PREDICTED: chitotriosidase-1-like [Parasteatoda tepidariorum]
MSTRG.35296.15	5.89349	24.085	0	18.7921	13.4399	13.0346	7.53011	18.0399	7.8e-202	XP_015927333.1 PREDICTED: chitotriosidase-1-like [Parasteatoda tepidariorum]
MSTRG.35296.13	0.686051	12.523	1.35169	9.3691	0	0	10.7403	0	1.8e-212	XP_015927333.1 PREDICTED: chitotriosidase-1-like [Parasteatoda tepidariorum]
MSTRG.35296.10	0	0	0.005832	0	0	0.003173	0	0	8e-202	XP_015927333.1 PREDICTED: chitotriosidase-1-like [Parasteatoda tepidariorum]
MSTRG.35296.1	21.5132	20.4992	13.0275	18.6996	22.1669	17.7289	9.74094	19.5144	1.2e-145	AAN39100.1 chitinase [Araneus ventricosus]
MSTRG.3481.3	31.3706	12.7354	151.287	45.6461	103.289	177.578	120.636	110.805	1.4e-154	XP_015907385.1 PREDICTED: cathepsin L1-like [Parasteatoda tepidariorum]
MSTRG.32541.3	0	0	0.311389	0.028228	3.08731	0.008934	0	0	3.9e-221	XP_015908744.1 PREDICTED: pancreatic triacylglycerol lipase-like [Parasteatoda tepidariorum]
MSTRG.30646.2	0	0	0	0	0	0.38694	0	0	4.4e-109	XP_015912727.1 PREDICTED: low-density lipoprotein receptor-related protein 2-like [Parasteatoda tepidariorum]
MSTRG.27576.2	1.01251	6.06452	1.34096	0.831747	7.82459	12.1306	6.71627	3.26058	1.8e-192	XP_015924507.1 PREDICTED: peptidyl-glycine alpha-amidating monooxygenase A-like [Parasteatoda tepidariorum]
MSTRG.2214.17	0	0.508978	9.19169	1.91617	8.16882	11.3045	19.7704	109.133	1.4e-31	XP_015925689.1 PREDICTED: U9-ctenitoxin-Pr1a-like isoform X1 [Parasteatoda tepidariorum]
MSTRG.2214.16	0	0	0	0	0	0	2.62036	1.58952	1.2e-19	XP_015923404.1 PREDICTED: U9-ctenitoxin-Pr1a-like isoform X2 [Parasteatoda tepidariorum]
MSTRG.2214.1	0.381568	1.22583	10.8349	8.00915	15.0806	6.46598	0	0.220947	5.7e-38	XP_015925696.1 PREDICTED: U9-ctenitoxin-Pr1a-like [Parasteatoda tepidariorum]
MSTRG.21390.2	0	0	0	0.999521	0	0	0.041786	0.03923	3.4e-171	XP_015927181.1 PREDICTED: leucine-rich repeat-containing protein 15-like [Parasteatoda tepidariorum]
MSTRG.16246.5	2.59464	0.679217	0.12365	0.511149	0.034832	0.347804	0	0	1.5e-35	XP_013777348.1 PREDICTED: low-density lipoprotein receptor-related protein 4-like, partial [Limulus polyphemus]
MSTRG.16246.3	2.79857	0	0	0	0	0	0	0	5.7e-112	XP_013777348.1 PREDICTED: low-density lipoprotein receptor-related protein 4-like, partial [Limulus polyphemus]
MSTRG.1013.3	18586.1	24177.2	969.368	598.263	4424.86	2906.1	12977	14951.4	8.9e-212	XP_003375861.1 actin-5C [Trichinella spiralis]
aug3.g7357.t1	0.176158	0	0	0.006581	1.44616	0.825781	0	0.720133	4.1e-130	KFM73601.1 Transposable element Tcb1 transposase, partial [Stegodyphus mimosarum]
aug3.g6417.t1	0.207611	0	0	0	0.636639	0	0	0	7.1e-146	AAN39100.1 chitinase [Araneus ventricosus]
aug3.g6328.t1	0	0	0	0	0	0	0	0	2.9e-175	XP_015927181.1 PREDICTED: leucine-rich repeat-containing protein 15-like [Parasteatoda tepidariorum]
aug3.g5432.t1	0	0	0	0.232498	0	0	0	0	6.4e-32	XP_015925689.1 PREDICTED: U9-ctenitoxin-Pr1a-like isoform X1 [Parasteatoda tepidariorum]
aug3.g5430.t1	0	0	0	0	0	0	0	0	1.5e-26	XP_015923403.1 PREDICTED: U9-ctenitoxin-Pr1a-like isoform X1 [Parasteatoda tepidariorum]
aug3.g5429.t1	0	0	0	0	0	0	0	0	2.4e-37	XP_015925696.1 PREDICTED: U9-ctenitoxin-Pr1a-like [Parasteatoda tepidariorum]
aug3.g26606.t1	2.24375	1.36676	4.93859	2.51081	8.57105	2.88214	3.84485	3.87648	1.8e-238	XP_015906898.1 PREDICTED: membrane metallo-endopeptidase-like 1, partial [Parasteatoda tepidariorum]
aug3.g26250.t1	99.7538	71.9427	7.74647	3.14726	45.352	122.781	0	0	0	XP_015904862.1 PREDICTED: uncharacterized protein LOC107437389 [Parasteatoda tepidariorum]
aug3.g24246dup1.t1	0	0	0	0	0	0	0	0	2.5e-229	XP_015914317.1 PREDICTED: delta-latroinsectotoxin-Lt1a-like [Parasteatoda tepidariorum]
aug3.g24176dup1.t1	0	0	0	0	0	0	0	0	2.6e-06	XP_016041919.1 PREDICTED: low-density lipoprotein receptor-related protein 4 [Erinaceus europaeus]
aug3.g22479.t1	0	0	0.280816	0	0	0	0	0.132869	2.9e-46	XP_015927181.1 PREDICTED: leucine-rich repeat-containing protein 15-like [Parasteatoda tepidariorum]
aug3.g22253.t1	0	0	0	0	0	0	0	0	2.7e-60	XP_015921397.1 PREDICTED: pancreatic alpha-amylase-like [Parasteatoda tepidariorum]
aug3.g21109.t1	3.02027	0	0	0	0.55925	0.051021	0	0	1.1e-246	XP_015921397.1 PREDICTED: pancreatic alpha-amylase-like [Parasteatoda tepidariorum]
aug3.g20786.t1	0.898332	0.282861	0.65	1.21545	1.52285	0.603632	1.12202	2.57258	8.1e-101	XP_015920491.1 PREDICTED: membrane metallo-endopeptidase-like 1, partial [Parasteatoda tepidariorum]
aug3.g20518.t1	0	0	0	0	0	0	1.003	0.627844	4.9e-247	XP_015919786.1 PREDICTED: endothelin-converting enzyme 2-like [Parasteatoda tepidariorum]
aug3.g20517.t1	0.651489	0.371754	1.37827	3.71606	5.33353	1.78251	1.38623	4.97127	2.2e-103	XP_015919785.1 PREDICTED: membrane metallo-endopeptidase-like 1, partial [Parasteatoda tepidariorum]
aug3.g20516.t1	0.812025	1.16496	2.62642	1.71419	3.33888	1.37742	1.99804	2.48871	2.6e-262	XP_015919785.1 PREDICTED: membrane metallo-endopeptidase-like 1, partial [Parasteatoda tepidariorum]
aug3.g20180.t1	0.029917	0.052102	0.051592	0.025305	0.039329	0.028869	0.221179	0.011003	3.4e-168	XP_015918794.1 PREDICTED: chitinase-3-like protein 1 [Parasteatoda tepidariorum]
aug3.g20179.t1	0	0	0	0	0	0	0	0	2.3e-97	XP_015918793.1 PREDICTED: endochitinase-like [Parasteatoda tepidariorum]
aug3.g19899.t1	1.19373	0.766467	3.00102	1.98057	1.6385	0.6801	1.87688	1.53776	1.4e-238	XP_015918115.1 PREDICTED: membrane metallo-endopeptidase-like 1 [Parasteatoda tepidariorum]
aug3.g19898.t1	0.224022	0.292722	0.39131	0	0.470214	1.00083	0.493147	2.01933	3.4e-40	XP_015918113.1 PREDICTED: endothelin-converting enzyme 1-like, partial [Parasteatoda tepidariorum]
aug3.g18379.t1	34.833	35.0337	32.2566	17.1558	0	0	13.2394	5.15902	3.6e-36	XP_015915043.1 PREDICTED: uncharacterized protein LOC107445209 [Parasteatoda tepidariorum]
aug3.g16938.t1	0	0	0	0	0	0	0	0	1.3e-16	KFM57730.1 Golgi-associated plant pathogenesis-related protein 1, partial [Stegodyphus mimosarum]
aug3.g16528.t2	0	0.182113	0	0	0.026629	0	0.28778	0.275282	2.9e-42	XP_015911360.1 PREDICTED: uncharacterized protein LOC107442336 isoform X2 [Parasteatoda tepidariorum]
aug3.g16528.t1	0	0	0	0.220176	0	0	0.300403	0.003568	2e-54	XP_015911360.1 PREDICTED: uncharacterized protein LOC107442336 isoform X2 [Parasteatoda tepidariorum]
aug3.g11806.t1	0	0	0	0	0	0	0	0	NA	***No Hits Found***
aug3.g10784.t1	247.311	115.764	1.09673	19.6336	34.1142	46.4175	23.4504	7.39444	6.1e-212	XP_003375861.1 actin-5C [Trichinella spiralis]
aug3.g10381.t2	2.69378	3.79606	0.329881	2.53616	2.32699	2.24986	2.21624	0	1.6e-98	XP_015919390.1 PREDICTED: lysosomal alpha-mannosidase-like [Parasteatoda tepidariorum]
aug3.g10236.t2	0	0	0	0	0	0	0	0	1.9e-64	XP_015917450.1 PREDICTED: U3-lycotoxin-Ls1w-like isoform X1 [Parasteatoda tepidariorum]
